# Supplementary material for: The trade-off of Vibrio parahaemolyticus between bacteriophage resistance and growth competitiveness
Source: Front Microbiol. 2024 Jun 11;15:1346251. doi: 10.3389/fmicb.2024.1346251 (PMC11196418; doi:10.3389/fmicb.2024.1346251)
Supplement: Supplementary file 1 [file Data_Sheet_1.xlsx]

## Sheet: Sheet1
S2. Summary of genetic changes and affected genes in the anti-phage mutant strain
P1	SUB1	SUB2	P2	BUFF	DIST	LEN_R	LEN_Q	FRM1	FRM2	TAGS1	TAGS2	TAGS1_gene_start	TAGS1_gene_end	TAGS1_geneID	TAGS2_gene_start	TAGS2_gene_end	TAGS2_geneID
1891149	T	G	1891149	1859	1591667	3482815	3482815	1	1	1	1	1890438	1891463	1_orf01977	1890438	1891463	1_orf01981
1893008	G	A	1893008	18	1589808	3482815	3482815	1	1	1	1	1892535	1893560	1_orf01980	1892535	1893560	1_orf01984
1893026	T	C	1893026	18	1589790	3482815	3482815	1	1	1	1	1892535	1893560	1_orf01980	1892535	1893560	1_orf01984
1893044	T	C	1893044	18	1589772	3482815	3482815	1	1	1	1	1892535	1893560	1_orf01980	1892535	1893560	1_orf01984
2081845	G	A	2081845	18	1400971	3482815	3482815	1	1	1	1	2081372	2082397	1_orf02196	2081372	2082397	1_orf02199
2081863	T	C	2081863	18	1400953	3482815	3482815	1	1	1	1	2081372	2082397	1_orf02196	2081372	2082397	1_orf02199
2081881	T	C	2081881	18	1400935	3482815	3482815	1	1	1	1	2081372	2082397	1_orf02196	2081372	2082397	1_orf02199
2394131	T	A	2394131	39	1088685	3482815	3482815	1	1	1	1	2392031	2394733	1_orf02522	2392031	2394733	1_orf02525
2394170	C	T	2394170	15	1088646	3482815	3482815	1	1	1	1	2392031	2394733	1_orf02522	2392031	2394733	1_orf02525
2394185	T	C	2394185	6	1088631	3482815	3482815	1	1	1	1	2392031	2394733	1_orf02522	2392031	2394733	1_orf02525
2394191	T	A	2394191	6	1088625	3482815	3482815	1	1	1	1	2392031	2394733	1_orf02522	2392031	2394733	1_orf02525
2394203	T	A	2394203	12	1088613	3482815	3482815	1	1	1	1	2392031	2394733	1_orf02522	2392031	2394733	1_orf02525
2394218	C	T	2394218	15	1088598	3482815	3482815	1	1	1	1	2392031	2394733	1_orf02522	2392031	2394733	1_orf02525
2884704	A	T	2884704	394001	598112	3482815	3482815	1	1	1	1
3278705	A	T	3278705	19	204111	3482815	3482815	1	1	1	1
3278724	T	A	3278724	19	204092	3482815	3482815	1	1	1	1
3322997	A	T	3322997	19	159819	3482815	3482815	1	1	1	1
1081415	G	A	1081415	501	947920	2029334	2029334	1	1	2	2	1081062	1083758	2_orf01151	1081062	1083758	2_orf01152
1081916	A	G	1081916	187	947419	2029334	2029334	1	1	2	2	1081062	1083758	2_orf01151	1081062	1083758	2_orf01152
1082103	G	A	1082103	65	947232	2029334	2029334	1	1	2	2	1081062	1083758	2_orf01151	1081062	1083758	2_orf01152
1082168	T	G	1082168	65	947167	2029334	2029334	1	1	2	2	1081062	1083758	2_orf01151	1081062	1083758	2_orf01152
1082264	T	G	1082264	96	947071	2029334	2029334	1	1	2	2	1081062	1083758	2_orf01151	1081062	1083758	2_orf01152
1082702	G	A	1082702	48	946633	2029334	2029334	1	1	2	2	1081062	1083758	2_orf01151	1081062	1083758	2_orf01152
1082750	T	G	1082750	48	946585	2029334	2029334	1	1	2	2	1081062	1083758	2_orf01151	1081062	1083758	2_orf01152
