# Supplementary material for: The trade-off of Vibrio parahaemolyticus between bacteriophage resistance and growth competitiveness
Source: Front Microbiol. 2024 Jun 11;15:1346251. doi: 10.3389/fmicb.2024.1346251 (PMC11196418; doi:10.3389/fmicb.2024.1346251)
Supplement: Supplementary file 2 [file Data_Sheet_2.xlsx]

## Sheet: Sheet1
S3. The top 10 significantly up-regulated and down-regulated genes
Gene_ID	count_Vibrio.phage	count_Vibrio	fpkm_Vibrio.phage	fpkm_Vibrio	log2FC	PValue	FDR	prot	description
1_orf01791	5.66667	1212.33	6.22333	386.14	-6.36536	8.06e-270	1.89e-266	WP_176293160.1	tripartite tricarboxylate transporter substrate binding protein [Vibrio natriegens]
1_orf01792	1.33333	243	4.21333	237.867	-6.09527	1.37e-69	4.63e-68	AXT70971.1	hypothetical protein DBX26_07940 [Vibrio sp. dhg]
1_orf00023	0	8.33333	0	171.89	-5.56659	0.00040344	0.000941025	EKM28009.1	hypothetical protein VCHENC02_0005, partial [Vibrio harveyi]
2_orf01134	0	8	0	42.2167	-5.52422	0.00044606	0.00103323	WP_065299825.1	hypothetical protein [Vibrio natriegens]
2_orf01136	0	6.33333	0	60.43	-5.15584	0.00467925	0.00917063	WP_196769697.1	hypothetical protein [Vibrio natriegens]
2_orf01778	0	5.66667	0	2.74667	-5.02515	0.00840157	0.0156789	WP_065298017.1	TSUP family transporter [Vibrio natriegens]
1_orf01794	21	1054	10.5567	186.69	-4.29734	1.09e-184	2.85e-182	WP_020336344.1	tripartite tricarboxylate transporter permease [Vibrio natriegens]
2_orf01260	0.333333	10.3333	0.986667	8.66667	-3.34862	0.000798583	0.00177944	WP_065300922.1	heme utilization protein HutZ [Vibrio natriegens]
2_orf01641	7.66667	176.333	7.60333	57.7267	-3.16978	1.35e-34	1.92e-33	WP_020335111.1	ABC transporter substrate-binding protein [Vibrio natriegens]
2_orf02009	6.66667	128	2.89333	19.4	-2.91096	1.38e-24	1.35e-23	WP_014234907.1	VWA domain-containing protein [Vibrio sp. EJY3]
2_orf00660	118	59	466.217	78.47	2.37255	4.75e-40	7.92e-39	WP_020334851.1	MULTISPECIES: YeeE/YedE family protein [Vibrio]
2_orf00972	70.3333	33.6667	103.05	16.1167	2.4466	4.16e-27	4.61e-26	WP_176292855.1	ABC transporter permease [Vibrio natriegens]
2_orf01448	80.3333	36.6667	43.53	6.7	2.47685	6.38e-25	6.32e-24	WP_176293066.1	alpha-glucoside-specific PTS transporter subunit IIBC [Vibrio natriegens]
1_orf02227	2.66667	1	10.0233	1.57	2.55796	0.0261962	0.0439354	GAJ77639.1	putative phage lysozyme precursor [Vibrio sp. JCM 18905]
1_orf01218	194.333	74.6667	664.747	87.4233	2.74412	8.34e-59	2.33e-57	WP_014231378.1	MULTISPECIES: L-alanine exporter AlaE [Vibrio]
2_orf01451	47.3333	15	48.03	5.04667	2.98518	1.85e-22	1.63e-21	WP_065300757.1	DMT family transporter [Vibrio natriegens]
1_orf03262	345.333	106.333	5368.45	550.77	3.05922	8.6e-142	1.22e-139	WP_014233132.1	MULTISPECIES: envelope stress response protein PspG [Vibrio]
1_orf02401	1081.67	284.667	252.907	22.5833	3.27291	1.27e-236	1.19e-233	WP_065302624.1	tetrathionate reductase subunit TtrA [Vibrio natriegens]
1_orf02399	326.667	59.6667	409.787	26.5867	3.78908	7.37e-124	8.23e-122	WP_176291912.1	4Fe-4S dicluster domain-containing protein [Vibrio natriegens]
1_orf02400	319.667	58.6667	254.277	15.3033	3.82381	2.1e-140	2.9e-138	WP_065302623.1	polysulfide reductase NrfD [Vibrio natriegens]
