# Supplementary material for: The trade-off of Vibrio parahaemolyticus between bacteriophage resistance and growth competitiveness
Source: Front Microbiol. 2024 Jun 11;15:1346251. doi: 10.3389/fmicb.2024.1346251 (PMC11196418; doi:10.3389/fmicb.2024.1346251)
Supplement: Supplementary file 3 [file Data_Sheet_3.xlsx]

## Sheet: Sheet1
S4. Lysis of Vibrio parahaemolyticus strains by vibriophage vB_VpaS_PGA
Time	2216E	2216E	2216E	VP	VP	VP	VPA-1	VPA-1	VPA-1	VPA-2	VPA-2	VPA-2	VPA-3	VPA-3	VPA-3	VPA-4	VPA-4	VPA-4
0	0.0744	0.0737	0.0743	0.0784	0.0749	0.0732	0.0783	0.079	0.079	0.0764	0.078	0.0756	0.0758	0.0731	0.0836	0.0745	0.0732	0.0781
10	0.0739	0.0737	0.0742	0.0789	0.0742	0.0722	0.0714	0.0784	0.0791	0.0714	0.0765	0.0757	0.0716	0.0733	0.0796	0.0744	0.0733	0.0782
20	0.074	0.0734	0.0739	0.0787	0.0741	0.072	0.0714	0.0785	0.0791	0.0713	0.0764	0.0758	0.0717	0.0733	0.0795	0.0742	0.0731	0.078
30	0.074	0.0735	0.074	0.0788	0.0742	0.0718	0.0714	0.0786	0.0792	0.0712	0.0764	0.076	0.0716	0.0733	0.0793	0.0737	0.0731	0.0781
40	0.074	0.0733	0.074	0.0786	0.0741	0.0717	0.0714	0.0784	0.0791	0.0714	0.0764	0.0757	0.0717	0.0733	0.0793	0.0736	0.073	0.0778
50	0.074	0.0733	0.074	0.0789	0.0743	0.0721	0.0715	0.0785	0.0792	0.0713	0.0764	0.0756	0.0716	0.0733	0.0792	0.0738	0.0731	0.078
60	0.0737	0.0733	0.0741	0.0787	0.0741	0.0721	0.0715	0.0784	0.0792	0.0713	0.0764	0.0756	0.0716	0.0732	0.0792	0.0734	0.0731	0.078
70	0.074	0.0731	0.0739	0.0787	0.0742	0.072	0.0715	0.0784	0.0793	0.0713	0.0765	0.0756	0.0716	0.0732	0.0793	0.0735	0.0731	0.078
80	0.0739	0.0732	0.074	0.079	0.074	0.0721	0.0717	0.0785	0.0794	0.0714	0.0763	0.0756	0.0716	0.0733	0.0792	0.0735	0.0733	0.0781
90	0.0739	0.0733	0.0741	0.0786	0.0742	0.0721	0.0715	0.0785	0.0794	0.0714	0.0764	0.0757	0.0717	0.0733	0.0791	0.0737	0.0731	0.078
100	0.0739	0.0732	0.0739	0.0788	0.0741	0.0721	0.0717	0.0785	0.0795	0.0715	0.0764	0.0756	0.0718	0.0735	0.0792	0.0737	0.0733	0.0782
110	0.0739	0.0731	0.074	0.0787	0.0741	0.0719	0.0716	0.0785	0.0794	0.0716	0.0764	0.0758	0.0716	0.0733	0.0792	0.0734	0.073	0.0779
120	0.0739	0.0731	0.0739	0.079	0.0743	0.0722	0.0716	0.0785	0.0796	0.0717	0.0764	0.0758	0.0718	0.0735	0.0793	0.0736	0.0732	0.0781
130	0.0739	0.0732	0.0739	0.0789	0.0743	0.0723	0.0718	0.0786	0.0796	0.0717	0.0765	0.0759	0.0719	0.0736	0.0792	0.0737	0.0734	0.0781
140	0.0738	0.0732	0.074	0.0793	0.0746	0.0726	0.0721	0.0788	0.08	0.0721	0.0767	0.0761	0.0722	0.0738	0.0795	0.0738	0.0734	0.0784
150	0.0739	0.073	0.0738	0.0793	0.0751	0.0727	0.0724	0.0791	0.0803	0.0723	0.0768	0.0764	0.0722	0.0737	0.0796	0.0738	0.0735	0.0784
160	0.0738	0.0731	0.074	0.0801	0.0755	0.0734	0.0727	0.0795	0.0807	0.0726	0.0773	0.0768	0.0724	0.0741	0.0798	0.0739	0.0736	0.0784
170	0.0739	0.0732	0.074	0.0807	0.0763	0.0741	0.0734	0.08	0.0813	0.0732	0.0779	0.0777	0.073	0.0746	0.0801	0.0741	0.0738	0.0787
180	0.0739	0.0733	0.0742	0.0818	0.0775	0.0755	0.0746	0.0811	0.0822	0.0743	0.0787	0.0786	0.0737	0.0753	0.0807	0.0744	0.0741	0.079
190	0.0739	0.0733	0.0743	0.0833	0.0793	0.0775	0.0763	0.0823	0.0839	0.0758	0.0801	0.0803	0.0749	0.0761	0.0816	0.0744	0.0742	0.079
200	0.0738	0.0732	0.0742	0.0857	0.0821	0.0804	0.0789	0.0845	0.0864	0.078	0.0825	0.0831	0.0765	0.0777	0.0828	0.0747	0.0746	0.0793
210	0.0738	0.0732	0.0742	0.0895	0.0863	0.0856	0.0831	0.088	0.09	0.0818	0.0863	0.087	0.0791	0.0798	0.0845	0.0748	0.0749	0.0797
220	0.0739	0.0733	0.0743	0.0958	0.0932	0.0929	0.0893	0.0931	0.0959	0.0875	0.0913	0.0931	0.0828	0.083	0.0873	0.0754	0.0754	0.0803
230	0.0738	0.0732	0.0743	0.1048	0.1034	0.1045	0.0992	0.1015	0.1048	0.0963	0.0996	0.1025	0.0887	0.0883	0.0916	0.0759	0.0761	0.0808
240	0.074	0.0733	0.0743	0.1186	0.1191	0.122	0.1138	0.1135	0.1183	0.1088	0.1111	0.1164	0.0968	0.0954	0.0975	0.0763	0.0767	0.0814
250	0.074	0.0733	0.0742	0.1373	0.1414	0.1503	0.1345	0.1323	0.1385	0.1284	0.1291	0.1354	0.1082	0.1054	0.1064	0.077	0.0776	0.0821
260	0.074	0.0733	0.0742	0.1701	0.1846	0.1793	0.1701	0.1595	0.1716	0.153	0.1533	0.1635	0.1235	0.1187	0.1182	0.0779	0.0784	0.0831
270	0.0739	0.0733	0.0742	0.184	0.2018	0.2008	0.2006	0.2005	0.2139	0.1882	0.1971	0.1969	0.1418	0.135	0.1336	0.0791	0.0797	0.0844
280	0.074	0.0733	0.0742	0.2035	0.2244	0.2354	0.2181	0.2172	0.2371	0.2108	0.2296	0.2257	0.1602	0.1528	0.1489	0.0801	0.0814	0.0861
290	0.0738	0.0733	0.0741	0.2366	0.2479	0.2672	0.237	0.2382	0.2521	0.2297	0.2439	0.2453	0.1721	0.1664	0.1666	0.0815	0.0832	0.0877
300	0.0739	0.0735	0.074	0.2605	0.2582	0.2973	0.2611	0.264	0.2738	0.2489	0.2623	0.2574	0.1781	0.1751	0.1753	0.0832	0.0849	0.0898
310	0.0741	0.0735	0.0742	0.2787	0.2727	0.323	0.2837	0.2811	0.2943	0.2651	0.2702	0.2742	0.1822	0.1797	0.1798	0.0847	0.087	0.0918
320	0.0739	0.0736	0.0743	0.29	0.2847	0.3661	0.2907	0.2903	0.3055	0.2861	0.2824	0.2867	0.1756	0.1789	0.1808	0.0867	0.089	0.0938
330	0.0739	0.0735	0.0741	0.3079	0.3061	0.3946	0.3087	0.3041	0.3174	0.2978	0.2916	0.2969	0.1567	0.1595	0.1659	0.0885	0.0908	0.0957
340	0.0738	0.0736	0.0743	0.3255	0.3292	0.41	0.3293	0.3231	0.3364	0.3119	0.3043	0.3052	0.1423	0.1521	0.1504	0.0898	0.092	0.0971
350	0.0739	0.0734	0.0741	0.3569	0.3595	0.4228	0.3517	0.3427	0.3553	0.3214	0.3132	0.3152	0.1324	0.1447	0.1392	0.0908	0.0935	0.0982
360	0.0739	0.0735	0.0742	0.3876	0.3902	0.4388	0.3759	0.3676	0.3772	0.3366	0.3226	0.3276	0.1262	0.1424	0.1309	0.0915	0.0946	0.0991
370	0.0739	0.0734	0.0741	0.4056	0.4194	0.4566	0.3956	0.3874	0.3989	0.3491	0.3355	0.3363	0.1197	0.1423	0.1246	0.0924	0.096	0.1004
380	0.0739	0.0734	0.074	0.4276	0.4374	0.475	0.415	0.4059	0.4166	0.3565	0.3402	0.3426	0.1144	0.1455	0.1199	0.0929	0.0972	0.1013
390	0.0739	0.0736	0.0743	0.4438	0.4502	0.4967	0.4314	0.4238	0.4311	0.3598	0.3404	0.3521	0.1121	0.1553	0.1157	0.0936	0.0995	0.1029
400	0.074	0.0736	0.0743	0.4614	0.4613	0.5279	0.4459	0.4401	0.4434	0.3623	0.3416	0.3557	0.112	0.1708	0.1137	0.0944	0.1023	0.1042
410	0.0739	0.0737	0.0742	0.4769	0.4736	0.5488	0.4565	0.4533	0.4521	0.3667	0.3397	0.3573	0.1125	0.1927	0.1127	0.0959	0.1063	0.1074
420	0.0741	0.0735	0.0742	0.4967	0.4837	0.5674	0.4632	0.4629	0.4574	0.3665	0.3409	0.3544	0.1146	0.2134	0.1134	0.0988	0.1113	0.1112
430	0.074	0.0735	0.0742	0.5112	0.4936	0.5854	0.4732	0.4705	0.4647	0.3647	0.3365	0.353	0.1164	0.2254	0.1145	0.1033	0.1179	0.1158
440	0.074	0.0736	0.0742	0.5291	0.5023	0.602	0.4786	0.4799	0.4704	0.3633	0.3332	0.3501	0.1183	0.2408	0.1162	0.1097	0.1252	0.1212
450	0.0741	0.0734	0.0743	0.5448	0.5114	0.6179	0.4829	0.4875	0.4775	0.3611	0.3328	0.3496	0.1213	0.2536	0.1188	0.1178	0.1344	0.1279
460	0.0739	0.0735	0.0742	0.5581	0.5198	0.6344	0.4884	0.4943	0.4822	0.3578	0.3293	0.349	0.1241	0.2749	0.1218	0.1276	0.1446	0.1358
470	0.074	0.0735	0.0741	0.5711	0.528	0.652	0.4919	0.4977	0.4868	0.3564	0.3293	0.3449	0.1286	0.2929	0.1243	0.1409	0.1593	0.1446
480	0.0739	0.0734	0.0742	0.585	0.5367	0.668	0.4943	0.5041	0.4903	0.3541	0.3318	0.3448	0.1341	0.3053	0.1289	0.1571	0.1799	0.1603
490	0.0741	0.0736	0.0742	0.5975	0.5444	0.6833	0.4974	0.5103	0.4943	0.3513	0.3296	0.3449	0.1419	0.3144	0.1342	0.1796	0.1982	0.1818
500	0.0741	0.0736	0.0743	0.6073	0.5527	0.6988	0.4994	0.5147	0.4993	0.3491	0.3323	0.3461	0.1525	0.3234	0.1409	0.2035	0.2177	0.1974
510	0.0741	0.0736	0.0743	0.6181	0.5683	0.7342	0.5019	0.5174	0.5005	0.3489	0.3326	0.3481	0.1675	0.3322	0.1518	0.2259	0.2277	0.2145
520	0.074	0.0736	0.0742	0.6274	0.579	0.7536	0.5023	0.5204	0.5039	0.3482	0.3345	0.3498	0.1839	0.3401	0.1652	0.2422	0.2441	0.2352
530	0.074	0.0735	0.0744	0.6351	0.5956	0.7666	0.5002	0.5186	0.4982	0.3463	0.3363	0.3513	0.2041	0.3458	0.1808	0.2556	0.2461	0.2501
540	0.074	0.0738	0.0745	0.6425	0.6037	0.7784	0.4989	0.518	0.4991	0.3474	0.338	0.3523	0.2072	0.3516	0.2041	0.2651	0.2651	0.2631
550	0.074	0.0738	0.0744	0.6513	0.6114	0.7905	0.4982	0.5181	0.4972	0.3488	0.3389	0.353	0.2156	0.3573	0.2131	0.2839	0.2848	0.2756
560	0.0741	0.0738	0.0744	0.661	0.6183	0.8019	0.497	0.5174	0.4987	0.3512	0.3402	0.3545	0.2372	0.3641	0.2208	0.3078	0.2927	0.3023
570	0.074	0.0738	0.0744	0.6705	0.6258	0.8189	0.4961	0.5158	0.4983	0.3541	0.3416	0.3558	0.2542	0.3696	0.2406	0.3207	0.3081	0.312
580	0.0741	0.0737	0.0744	0.679	0.6335	0.8333	0.4957	0.5164	0.4987	0.3556	0.3437	0.3565	0.2659	0.3756	0.2639	0.3345	0.3213	0.3162
590	0.0741	0.0736	0.0743	0.6884	0.6418	0.8458	0.4948	0.5164	0.497	0.3566	0.3435	0.3573	0.2688	0.3821	0.2823	0.3456	0.3321	0.3225
600	0.0741	0.0736	0.0742	0.6973	0.6496	0.8574	0.4953	0.5175	0.4987	0.3573	0.3447	0.3584	0.2724	0.3869	0.286	0.3563	0.3414	0.3336
610	0.0741	0.0735	0.0743	0.7059	0.6576	0.8586	0.4921	0.5169	0.4986	0.3591	0.3502	0.3594	0.2772	0.3902	0.2883	0.3678	0.3505	0.3425
620	0.0743	0.0736	0.0744	0.7141	0.6658	0.8625	0.4909	0.5177	0.499	0.3601	0.3522	0.3602	0.2805	0.3935	0.2925	0.3784	0.358	0.3514
630	0.0741	0.0737	0.0744	0.729	0.6657	0.8608	0.493	0.5188	0.5034	0.362	0.3538	0.3631	0.2844	0.4001	0.2947	0.3906	0.3586	0.3661
640	0.0743	0.0737	0.0744	0.741	0.6752	0.8619	0.4951	0.5194	0.5073	0.3643	0.3559	0.3642	0.2883	0.404	0.2981	0.4056	0.3654	0.3744
650	0.0741	0.0737	0.0745	0.7485	0.6823	0.8635	0.4952	0.5186	0.5089	0.364	0.3576	0.3657	0.2955	0.4069	0.3014	0.4157	0.3705	0.3869
660	0.0742	0.0737	0.0743	0.757	0.6947	0.8676	0.4947	0.5168	0.5114	0.3654	0.359	0.3666	0.2989	0.4109	0.3034	0.4261	0.3766	0.3975
670	0.074	0.0739	0.0744	0.7607	0.7048	0.873	0.4935	0.5143	0.511	0.3663	0.3591	0.3677	0.3045	0.4136	0.3137	0.433	0.3806	0.4078
680	0.0742	0.0738	0.0744	0.7646	0.7105	0.8772	0.4913	0.5129	0.5117	0.3674	0.3596	0.3679	0.3103	0.4178	0.3139	0.4386	0.3859	0.4175
690	0.0741	0.0738	0.0745	0.7736	0.7178	0.8846	0.4889	0.5108	0.5083	0.3685	0.3619	0.3687	0.3161	0.4222	0.317	0.4442	0.3914	0.4258
700	0.0741	0.0737	0.0744	0.781	0.724	0.8903	0.4883	0.5098	0.5092	0.3685	0.3625	0.3695	0.3208	0.4253	0.32	0.449	0.3965	0.4315
710	0.0742	0.0737	0.0745	0.7898	0.7316	0.8982	0.4866	0.5064	0.5079	0.3697	0.3626	0.37	0.3253	0.4287	0.3239	0.4538	0.4024	0.4384
720	0.0742	0.0738	0.0744	0.7971	0.7409	0.9046	0.488	0.5031	0.5074	0.3698	0.3634	0.3709	0.329	0.4319	0.327	0.4598	0.4069	0.4417
730	0.0742	0.0738	0.0744	0.8082	0.7489	0.9233	0.4867	0.5014	0.5077	0.3715	0.3639	0.3706	0.3322	0.4349	0.3296	0.4655	0.4123	0.4479
740	0.0742	0.0736	0.0745	0.8072	0.7552	0.9383	0.4857	0.4985	0.5087	0.373	0.3644	0.3704	0.3339	0.4373	0.3335	0.4663	0.4154	0.4509
750	0.0742	0.0737	0.0744	0.8071	0.77	0.9339	0.4861	0.4971	0.5072	0.3722	0.365	0.3709	0.337	0.4412	0.3434	0.4664	0.4172	0.4533
760	0.0741	0.0737	0.0744	0.8168	0.7814	0.9363	0.4844	0.4941	0.5066	0.373	0.3642	0.3705	0.3399	0.4442	0.3515	0.4677	0.4202	0.4552
770	0.0743	0.0737	0.0745	0.8232	0.7942	0.9396	0.4832	0.493	0.5049	0.3732	0.365	0.3709	0.3432	0.4491	0.3563	0.4696	0.4222	0.456
780	0.0741	0.0738	0.0745	0.8317	0.8023	0.9455	0.4818	0.492	0.5022	0.3737	0.3636	0.3705	0.3459	0.4529	0.3601	0.4725	0.4234	0.4574
790	0.0742	0.0738	0.0745	0.839	0.8099	0.9505	0.4808	0.4906	0.4988	0.374	0.3636	0.3704	0.348	0.4553	0.3632	0.4733	0.4257	0.4576
800	0.0741	0.0736	0.0742	0.8492	0.8153	0.9589	0.4792	0.4897	0.4983	0.3751	0.364	0.3699	0.349	0.4584	0.3665	0.474	0.4288	0.4586
810	0.0743	0.0738	0.0744	0.8582	0.8198	0.9972	0.4771	0.4888	0.4982	0.3753	0.3639	0.3684	0.3494	0.4614	0.3676	0.473	0.4304	0.4564
820	0.0743	0.0737	0.0744	0.863	0.8226	1.0136	0.4763	0.4888	0.4982	0.3762	0.365	0.3681	0.3516	0.4647	0.3705	0.4768	0.4323	0.4556
830	0.0742	0.0739	0.0746	0.8713	0.8277	1.0213	0.4746	0.488	0.4963	0.3756	0.3661	0.3679	0.3531	0.467	0.3722	0.4764	0.4332	0.4543
840	0.0743	0.0738	0.0745	0.8767	0.8316	1.026	0.4726	0.4874	0.496	0.3764	0.366	0.3684	0.3561	0.47	0.3734	0.4747	0.4342	0.452
850	0.0743	0.0738	0.0744	0.8811	0.8361	1.0285	0.4704	0.4874	0.4965	0.3762	0.3653	0.3689	0.3594	0.4725	0.3745	0.4773	0.4349	0.4513
860	0.0741	0.0737	0.0743	0.8864	0.844	1.0318	0.4678	0.4871	0.4964	0.3764	0.3661	0.37	0.3643	0.4764	0.3761	0.4761	0.4361	0.4514
870	0.0741	0.0739	0.0745	0.8922	0.8489	1.0322	0.4667	0.4863	0.4969	0.3762	0.3665	0.3713	0.3677	0.4775	0.378	0.4753	0.4358	0.4527
880	0.0742	0.0739	0.0745	0.8973	0.8532	1.0325	0.4654	0.4864	0.4968	0.3767	0.3673	0.3733	0.371	0.4797	0.3801	0.4763	0.4388	0.4533
890	0.0742	0.0737	0.0744	0.8998	0.8559	1.0352	0.4634	0.4856	0.496	0.3772	0.3683	0.3738	0.3734	0.4803	0.3817	0.4779	0.4403	0.4549
900	0.074	0.0738	0.0744	0.903	0.8597	1.0357	0.4638	0.4856	0.4957	0.3776	0.3686	0.3759	0.3755	0.4812	0.3833	0.48	0.4441	0.4556
910	0.0743	0.0737	0.0743	0.9074	0.8623	1.0363	0.4631	0.4856	0.4945	0.3774	0.3693	0.377	0.3769	0.4837	0.3854	0.4795	0.4479	0.4569
920	0.0742	0.0738	0.0744	0.9121	0.8662	1.0379	0.4635	0.4857	0.4942	0.3781	0.3695	0.378	0.379	0.4829	0.3872	0.4795	0.4496	0.4588
930	0.074	0.0737	0.0744	0.9172	0.8683	1.0392	0.462	0.4847	0.4935	0.3786	0.37	0.3788	0.3827	0.4841	0.389	0.4789	0.4535	0.46
940	0.0742	0.0738	0.0744	0.9229	0.8731	1.0399	0.4616	0.4848	0.4945	0.3793	0.3714	0.3803	0.3858	0.4846	0.3886	0.4809	0.4552	0.4621
950	0.0742	0.0737	0.0744	0.9281	0.8865	1.0399	0.463	0.4866	0.49	0.378	0.3721	0.3812	0.383	0.4871	0.3875	0.4835	0.4586	0.4577
960	0.0741	0.0737	0.0744	0.9305	0.8899	1.0381	0.465	0.4873	0.4889	0.3786	0.3714	0.3811	0.3824	0.4876	0.3885	0.4799	0.4598	0.4603
970	0.0741	0.0738	0.0745	0.9326	0.8937	1.0371	0.4655	0.4866	0.4881	0.3778	0.3714	0.3816	0.3827	0.4892	0.388	0.4794	0.4596	0.4618
980	0.0741	0.0739	0.0744	0.9344	0.8989	1.0364	0.4665	0.4874	0.486	0.3784	0.3722	0.3824	0.3826	0.491	0.385	0.4786	0.4616	0.4625
990	0.074	0.0736	0.0744	0.9362	0.905	1.0364	0.4664	0.4874	0.4848	0.3783	0.3721	0.3835	0.3842	0.4926	0.3841	0.4797	0.4638	0.4638
1000	0.0739	0.0737	0.0744	0.9411	0.9118	1.0359	0.4671	0.4875	0.4835	0.3781	0.3731	0.3845	0.385	0.4946	0.3853	0.4805	0.4646	0.465
1010	0.0741	0.0736	0.0745	0.9366	0.9174	1.0329	0.4674	0.488	0.4834	0.3791	0.3742	0.3865	0.3862	0.4976	0.3873	0.4811	0.4648	0.4651
1020	0.0741	0.0738	0.0744	0.9351	0.9161	1.0228	0.4678	0.4859	0.488	0.3813	0.3763	0.3919	0.39	0.4991	0.3921	0.4791	0.468	0.4705
1030	0.0739	0.0736	0.0743	0.9484	0.9192	1.0346	0.4644	0.4833	0.4892	0.3829	0.3801	0.3958	0.3871	0.5007	0.3906	0.4803	0.4702	0.4701
1040	0.0741	0.0738	0.0744	0.9495	0.9173	1.0358	0.4625	0.4804	0.4907	0.3845	0.3854	0.3983	0.3873	0.5016	0.3898	0.4814	0.4735	0.4702
1050	0.0741	0.0738	0.0745	0.9514	0.9183	1.0366	0.4601	0.4768	0.4916	0.3856	0.3872	0.4008	0.3887	0.5032	0.3897	0.4815	0.4758	0.4703
1060	0.0741	0.0737	0.0743	0.9556	0.919	1.0382	0.459	0.4751	0.4919	0.3876	0.3897	0.402	0.3917	0.5041	0.391	0.482	0.4781	0.4698
1070	0.0741	0.0737	0.0744	0.975	0.9192	1.0385	0.4575	0.4737	0.4921	0.3891	0.3918	0.403	0.3946	0.5053	0.3926	0.4823	0.4799	0.4693
1080	0.0742	0.0739	0.0746	0.981	0.9219	1.0379	0.4568	0.4721	0.4925	0.3911	0.3939	0.4041	0.3967	0.507	0.394	0.4818	0.4798	0.4693
1090	0.0742	0.0738	0.0745	0.9808	0.9265	1.0302	0.4575	0.4722	0.4935	0.3925	0.396	0.4047	0.4002	0.509	0.3954	0.4784	0.4811	0.4705
1100	0.0741	0.0739	0.0745	0.9791	0.9331	1.0343	0.4572	0.475	0.4951	0.3954	0.3977	0.406	0.4024	0.5127	0.3971	0.4793	0.4829	0.4714
1110	0.0741	0.0738	0.0745	0.9833	0.9349	1.0457	0.4579	0.4768	0.4966	0.3975	0.3992	0.4065	0.4063	0.5155	0.3993	0.478	0.4809	0.4703
1120	0.0741	0.0738	0.0744	0.9824	0.9409	1.0429	0.4573	0.4772	0.4977	0.3973	0.4005	0.4069	0.4064	0.5182	0.4034	0.4776	0.4814	0.4706
1130	0.0741	0.0738	0.0745	0.9793	0.9455	1.0475	0.4575	0.4791	0.4984	0.3983	0.4019	0.408	0.4084	0.5197	0.4081	0.4778	0.4824	0.4729
1140	0.074	0.0737	0.0743	0.9814	0.951	1.0476	0.4574	0.4792	0.497	0.399	0.403	0.4091	0.4116	0.5215	0.4105	0.4798	0.484	0.4754
1150	0.0741	0.0737	0.0744	0.9845	0.9555	1.0495	0.4585	0.4797	0.4976	0.3998	0.4038	0.4099	0.4133	0.5226	0.4131	0.4821	0.4849	0.4775
1160	0.0742	0.0737	0.0744	0.9881	0.9608	1.0505	0.4589	0.4805	0.4973	0.4007	0.4049	0.4108	0.4144	0.5245	0.4153	0.4845	0.4874	0.4798
1170	0.0741	0.0738	0.0745	0.9927	0.9649	1.0505	0.4596	0.4826	0.4968	0.4016	0.4063	0.4113	0.415	0.5254	0.4163	0.4866	0.4878	0.4836
1180	0.0742	0.0739	0.0746	0.9951	0.9684	1.0513	0.4595	0.4823	0.4963	0.4023	0.4069	0.4117	0.417	0.527	0.419	0.4874	0.4891	0.4859
1190	0.074	0.0739	0.0744	0.9959	0.9742	1.0516	0.4592	0.4824	0.4961	0.4038	0.4077	0.412	0.4182	0.528	0.4213	0.4885	0.4905	0.487
1200	0.0742	0.0739	0.0744	0.9999	0.9793	1.0516	0.4587	0.4826	0.4956	0.4043	0.409	0.4122	0.4203	0.5303	0.4237	0.4897	0.4908	0.4883
1210	0.0742	0.0736	0.0744	1.0075	0.9848	1.0513	0.4593	0.4832	0.4954	0.4047	0.41	0.4124	0.4212	0.5306	0.4249	0.4887	0.4913	0.4881
1220	0.0742	0.0737	0.0745	1.0086	0.9899	1.0503	0.4602	0.4821	0.4952	0.405	0.4105	0.4121	0.4223	0.5321	0.4267	0.49	0.4922	0.4891
1230	0.0741	0.0739	0.0746	1.0109	0.9958	1.0499	0.462	0.483	0.4945	0.4052	0.4106	0.4131	0.4235	0.5324	0.428	0.4906	0.4926	0.4889
1240	0.0748	0.074	0.0751	1.006	1.0231	1.0394	0.4848	0.4968	0.5033	0.416	0.4179	0.4189	0.4273	0.5423	0.4299	0.5008	0.5039	0.5005
1250	0.0748	0.0741	0.0751	1.002	1.0277	1.04	0.4868	0.4973	0.5016	0.4161	0.4184	0.4196	0.428	0.5443	0.4315	0.5023	0.5042	0.4999
1260	0.0748	0.0741	0.075	1.0033	1.0314	1.0457	0.4884	0.4972	0.5011	0.4161	0.4189	0.42	0.4279	0.5443	0.4329	0.5036	0.504	0.4991
1270	0.0749	0.074	0.075	0.9973	1.0379	1.0405	0.4899	0.4966	0.4998	0.4162	0.4191	0.4199	0.429	0.5453	0.4334	0.5043	0.5052	0.4989
1280	0.0749	0.074	0.075	0.9951	1.0413	1.0404	0.489	0.4971	0.5	0.4167	0.4199	0.4209	0.4299	0.5466	0.4346	0.5045	0.5045	0.4977
1290	0.0749	0.074	0.0751	0.994	1.0448	1.0417	0.489	0.498	0.5008	0.4171	0.4206	0.4215	0.4314	0.5486	0.4353	0.5062	0.506	0.4982
1300	0.0749	0.0742	0.0752	0.9938	1.0463	1.043	0.4895	0.4996	0.5	0.4174	0.4215	0.4221	0.4329	0.5499	0.4361	0.5077	0.5068	0.4989
1310	0.075	0.0741	0.0751	0.9939	1.0486	1.0433	0.4901	0.4996	0.4985	0.4181	0.4221	0.4228	0.435	0.5496	0.437	0.5079	0.507	0.4992
1320	0.075	0.0739	0.075	0.9946	1.0506	1.0454	0.4903	0.5003	0.4982	0.4183	0.4221	0.4239	0.4367	0.5502	0.438	0.5079	0.5072	0.499
1330	0.075	0.0739	0.0752	0.9947	1.0513	1.0447	0.4915	0.5011	0.498	0.4187	0.4226	0.4241	0.4385	0.5506	0.4392	0.5087	0.5082	0.4994
1340	0.0748	0.0741	0.075	0.994	1.0523	1.0456	0.4918	0.5018	0.4973	0.4197	0.422	0.425	0.4413	0.5499	0.4405	0.509	0.5087	0.4991
1350	0.0749	0.0739	0.0749	0.9942	1.0539	1.0458	0.4921	0.5024	0.4979	0.4201	0.4223	0.4259	0.4442	0.5509	0.4419	0.5095	0.5089	0.4994
1360	0.0749	0.074	0.0751	0.9956	1.0552	1.0473	0.4932	0.5022	0.4977	0.4208	0.4229	0.4268	0.4467	0.5526	0.4435	0.5103	0.5102	0.5001
1370	0.0748	0.074	0.0753	0.9967	1.0557	1.0493	0.4936	0.5028	0.4968	0.4209	0.4234	0.4271	0.4489	0.5539	0.4448	0.5114	0.5107	0.5008
1380	0.0748	0.074	0.0751	0.9959	1.056	1.0487	0.4937	0.5029	0.4968	0.4212	0.4235	0.4277	0.4506	0.5549	0.4458	0.5113	0.511	0.5003
1390	0.0748	0.074	0.0751	0.995	1.0567	1.0496	0.494	0.5033	0.4967	0.421	0.4236	0.4286	0.4517	0.5559	0.4469	0.5117	0.5113	0.5005
1400	0.075	0.0739	0.0751	0.9967	1.0568	1.0496	0.4943	0.5014	0.4966	0.4216	0.4242	0.4292	0.4528	0.5564	0.4481	0.5115	0.5119	0.5002
1410	0.0749	0.074	0.0752	0.9984	1.0578	1.0517	0.4947	0.4995	0.4959	0.4214	0.4246	0.4301	0.454	0.5565	0.4496	0.512	0.5124	0.5011
1420	0.0749	0.0742	0.0752	0.9964	1.0577	1.0486	0.4956	0.499	0.4961	0.4215	0.4248	0.4306	0.4547	0.5571	0.4506	0.5119	0.5126	0.5014
1430	0.075	0.074	0.075	0.9979	1.0581	1.051	0.4957	0.4988	0.496	0.4216	0.4254	0.4311	0.456	0.5579	0.4519	0.5119	0.513	0.5017
1440	0.0749	0.074	0.0752	0.9973	1.0588	1.0501	0.4968	0.4992	0.4951	0.422	0.4268	0.4321	0.4572	0.5584	0.4531	0.5126	0.5132	0.5024
1450	0.0749	0.074	0.0751	0.9986	1.0602	1.0512	0.4969	0.499	0.496	0.4225	0.4285	0.4331	0.4587	0.5599	0.4546	0.5124	0.5138	0.5026
1460	0.0749	0.0741	0.0752	0.9989	1.0613	1.0509	0.4971	0.4992	0.4955	0.4233	0.4302	0.4337	0.4597	0.5601	0.456	0.513	0.5147	0.5036
1470	0.075	0.074	0.075	0.9987	1.0621	1.0507	0.4972	0.5001	0.4952	0.424	0.432	0.4345	0.4609	0.5613	0.4565	0.5133	0.515	0.5031
1480	0.0749	0.0739	0.075	0.9996	1.0627	1.0515	0.4973	0.5011	0.4955	0.4249	0.4335	0.4352	0.4622	0.5624	0.458	0.5134	0.5159	0.5036
1490	0.0749	0.074	0.0751	1.0003	1.0637	1.0517	0.4975	0.5026	0.4957	0.4256	0.4342	0.4354	0.463	0.5632	0.4596	0.513	0.5156	0.5041
1500	0.0749	0.0741	0.0752	1.0015	1.0648	1.0523	0.4974	0.5046	0.4962	0.4266	0.4352	0.4364	0.4642	0.5639	0.4608	0.5129	0.5164	0.5042
1510	0.0749	0.0742	0.0753	1.0028	1.0653	1.0532	0.4992	0.5062	0.4964	0.4271	0.4356	0.4371	0.4658	0.5652	0.4624	0.5135	0.5168	0.505
1520	0.0749	0.0741	0.0751	1.0032	1.0667	1.0535	0.4996	0.5074	0.4962	0.4276	0.4359	0.4378	0.4667	0.5653	0.4635	0.5128	0.5168	0.5046
1530	0.0749	0.074	0.0751	1.0036	1.0681	1.0538	0.5001	0.5086	0.4965	0.4284	0.4368	0.4382	0.4675	0.5661	0.4648	0.5132	0.5172	0.5052
1540	0.0751	0.074	0.0752	1.0047	1.0684	1.0545	0.5015	0.5089	0.497	0.4292	0.4376	0.4387	0.4693	0.5671	0.4661	0.5133	0.5176	0.5058
1550	0.075	0.0741	0.0752	1.0054	1.0697	1.0547	0.5013	0.5099	0.497	0.4293	0.4385	0.4396	0.4699	0.5676	0.4672	0.5138	0.5178	0.5054
1560	0.0749	0.0741	0.0751	1.0053	1.0704	1.0539	0.5013	0.5105	0.4975	0.43	0.4394	0.4405	0.4717	0.5691	0.4686	0.5139	0.5181	0.5066
1570	0.075	0.0742	0.0754	1.0072	1.0727	1.0554	0.502	0.5094	0.4974	0.4309	0.44	0.441	0.4725	0.5697	0.4701	0.5136	0.5182	0.5066
1580	0.075	0.0742	0.0752	1.0069	1.0732	1.0551	0.5026	0.5087	0.4979	0.4316	0.4412	0.4416	0.4735	0.5702	0.4709	0.5137	0.5192	0.5071
1590	0.0749	0.0742	0.0753	1.0079	1.0737	1.0563	0.5037	0.5088	0.4983	0.4329	0.4412	0.4423	0.4744	0.57	0.4715	0.5143	0.5189	0.5075
1600	0.0749	0.074	0.075	1.0086	1.0753	1.0564	0.5045	0.5092	0.4989	0.4333	0.4419	0.4434	0.4759	0.5721	0.4732	0.5137	0.5194	0.5074
1610	0.075	0.0741	0.0753	1.0097	1.0765	1.058	0.506	0.5097	0.4999	0.4345	0.442	0.4443	0.4769	0.5714	0.4743	0.5144	0.5193	0.5089
1620	0.075	0.0741	0.0752	1.0094	1.0771	1.0561	0.5063	0.5098	0.4995	0.4357	0.4422	0.4458	0.4778	0.572	0.4751	0.5144	0.5194	0.5097
1630	0.075	0.0742	0.0753	1.011	1.0782	1.0582	0.5068	0.5105	0.4998	0.4363	0.4426	0.4466	0.4789	0.5731	0.4764	0.5144	0.5191	0.5095
1640	0.0752	0.0741	0.0753	1.0127	1.0793	1.0592	0.5074	0.5121	0.5004	0.4378	0.4431	0.4481	0.48	0.5737	0.4773	0.5144	0.5196	0.5099
1650	0.0751	0.0742	0.0752	1.0126	1.0798	1.0585	0.5082	0.513	0.5006	0.4387	0.4436	0.4486	0.4808	0.5738	0.4787	0.515	0.52	0.5111
1660	0.0751	0.0742	0.0752	1.013	1.0807	1.0597	0.5091	0.5134	0.5007	0.4398	0.4433	0.4498	0.4823	0.5748	0.4793	0.5148	0.5194	0.511
1670	0.0749	0.074	0.0752	1.014	1.0815	1.06	0.5096	0.5152	0.5013	0.4409	0.4441	0.4508	0.4835	0.5755	0.4804	0.5138	0.5192	0.5109
1680	0.075	0.0741	0.0753	1.0144	1.0833	1.0598	0.5104	0.5159	0.5015	0.442	0.4447	0.452	0.4843	0.5762	0.4819	0.5145	0.5196	0.513
1690	0.075	0.0741	0.0752	1.0151	1.0841	1.0601	0.5108	0.5164	0.5017	0.4428	0.4453	0.4532	0.4853	0.577	0.4832	0.5151	0.5196	0.5137
1700	0.0752	0.0741	0.0751	1.0165	1.0844	1.0615	0.5111	0.517	0.5015	0.444	0.4456	0.4541	0.4863	0.5773	0.484	0.5146	0.5195	0.5142
1710	0.0751	0.0741	0.0753	1.0193	1.0855	1.0633	0.5119	0.518	0.5027	0.4448	0.4461	0.4554	0.4873	0.5776	0.4854	0.5149	0.5203	0.5157
1720	0.0752	0.0742	0.0753	1.0194	1.0865	1.0619	0.5119	0.519	0.502	0.4461	0.4465	0.456	0.4883	0.5783	0.4866	0.5155	0.5203	0.5164
1730	0.0751	0.0742	0.0752	1.0206	1.0874	1.0625	0.5118	0.52	0.5026	0.4467	0.4471	0.4572	0.4894	0.5788	0.4877	0.515	0.5201	0.5168
1740	0.0751	0.0741	0.0752	1.0209	1.0879	1.0618	0.5122	0.5204	0.5035	0.4479	0.4474	0.4581	0.4899	0.5793	0.489	0.5156	0.5202	0.5172
1750	0.0751	0.0743	0.0754	1.0213	1.0882	1.0622	0.512	0.5213	0.5032	0.449	0.448	0.4589	0.491	0.5797	0.4895	0.5152	0.5199	0.5187
1760	0.0751	0.0742	0.0753	1.0224	1.089	1.0635	0.5138	0.5224	0.5049	0.4498	0.4486	0.4601	0.4921	0.5809	0.4909	0.5149	0.5206	0.5191
1770	0.0751	0.0742	0.0753	1.0231	1.0902	1.0641	0.5143	0.5235	0.5052	0.4509	0.4491	0.4612	0.4931	0.5817	0.492	0.5162	0.5213	0.5205
1780	0.0751	0.0741	0.0752	1.0221	1.0908	1.0627	0.514	0.5243	0.5054	0.4519	0.4502	0.4623	0.4937	0.5819	0.4925	0.5158	0.5213	0.5211
1790	0.075	0.0742	0.0754	1.0249	1.0912	1.0641	0.5145	0.525	0.5062	0.4526	0.4505	0.4633	0.4951	0.5826	0.4933	0.5164	0.5225	0.5218
1800	0.0752	0.0742	0.0754	1.0233	1.0925	1.0626	0.5137	0.5259	0.5067	0.454	0.4508	0.464	0.4954	0.5826	0.4942	0.5157	0.5221	0.5227
1810	0.0751	0.0741	0.0752	1.0252	1.0928	1.0639	0.5145	0.5279	0.5079	0.4548	0.4519	0.4651	0.4965	0.5838	0.4954	0.5154	0.5221	0.5233
1820	0.0751	0.0742	0.0753	1.0267	1.0937	1.0652	0.5144	0.5285	0.5085	0.4549	0.4522	0.4662	0.498	0.5845	0.4961	0.5162	0.5228	0.5242
1830	0.0751	0.0741	0.0752	1.027	1.0953	1.0636	0.5146	0.5297	0.5096	0.4564	0.453	0.4674	0.4988	0.5845	0.4964	0.5162	0.5238	0.5248
1840	0.0752	0.0741	0.0753	1.0274	1.0953	1.0641	0.5153	0.5311	0.511	0.4576	0.4531	0.4681	0.5001	0.5851	0.4973	0.5176	0.5253	0.5263
1850	0.0751	0.0741	0.0751	1.0281	1.0954	1.0648	0.5155	0.5322	0.5115	0.458	0.4539	0.4693	0.5014	0.5861	0.4975	0.5173	0.5256	0.5263
1860	0.075	0.0741	0.0752	1.0289	1.0956	1.065	0.5174	0.5334	0.512	0.4588	0.4547	0.4703	0.5023	0.5863	0.4981	0.5173	0.5251	0.5271
1870	0.0751	0.0741	0.0753	1.0288	1.0964	1.0648	0.517	0.5341	0.5156	0.4601	0.4552	0.4712	0.5032	0.587	0.4983	0.5173	0.5253	0.5276
1880	0.0751	0.0742	0.0752	1.028	1.0964	1.0641	0.5187	0.5353	0.5159	0.4603	0.4558	0.4726	0.5039	0.5876	0.4988	0.518	0.5258	0.5283
1890	0.075	0.0742	0.0752	1.03	1.0979	1.0655	0.5189	0.5365	0.517	0.461	0.457	0.4734	0.5049	0.5882	0.4992	0.5189	0.5267	0.5296
1900	0.0751	0.0741	0.0752	1.0303	1.0976	1.0655	0.5202	0.5375	0.518	0.4619	0.457	0.4748	0.506	0.5894	0.4994	0.5189	0.527	0.5297
1910	0.0751	0.0743	0.0753	1.0314	1.0985	1.0653	0.5209	0.5389	0.5183	0.4628	0.4572	0.4754	0.5065	0.5901	0.5	0.52	0.5279	0.5306
1920	0.0751	0.0741	0.0752	1.0316	1.0988	1.066	0.522	0.54	0.5196	0.4634	0.4579	0.4763	0.5067	0.5905	0.5004	0.5195	0.5278	0.5301
1930	0.0751	0.0742	0.0753	1.0328	1.0989	1.0662	0.5218	0.5414	0.5202	0.4648	0.4584	0.4773	0.5079	0.5918	0.5006	0.5207	0.5285	0.5317
1940	0.0751	0.0741	0.0751	1.0334	1.1	1.0664	0.5227	0.5421	0.5211	0.4648	0.4595	0.4782	0.5081	0.592	0.5008	0.5206	0.5287	0.532
1950	0.075	0.0741	0.0752	1.0344	1.101	1.0662	0.5228	0.5431	0.5217	0.4661	0.4601	0.479	0.5088	0.5926	0.5016	0.5211	0.5293	0.5326
1960	0.0752	0.0742	0.0753	1.0342	1.1013	1.0663	0.5234	0.5441	0.5218	0.4668	0.4614	0.4793	0.5094	0.593	0.5019	0.5223	0.5295	0.5333
1970	0.0751	0.0741	0.0752	1.0347	1.1013	1.0667	0.5242	0.5467	0.5213	0.467	0.4617	0.4809	0.51	0.5932	0.5028	0.5227	0.5302	0.5343
1980	0.0751	0.0742	0.0753	1.0344	1.102	1.0672	0.5246	0.5474	0.5215	0.4671	0.4625	0.4819	0.5105	0.5941	0.5027	0.5229	0.5308	0.5345
1990	0.0751	0.0742	0.0753	1.0356	1.1019	1.0666	0.525	0.5478	0.5217	0.4675	0.4629	0.482	0.5107	0.5943	0.5034	0.5225	0.5298	0.5338
2000	0.075	0.0742	0.0755	1.0356	1.1028	1.0678	0.5261	0.5488	0.5219	0.4679	0.4636	0.4831	0.5108	0.5952	0.5041	0.5227	0.5299	0.5346
2010	0.0749	0.0741	0.0752	1.0367	1.1033	1.0677	0.5263	0.549	0.5221	0.4688	0.4644	0.4839	0.5116	0.5963	0.5045	0.524	0.5308	0.5354
2020	0.075	0.0741	0.0752	1.035	1.1039	1.0665	0.5268	0.5492	0.5229	0.4691	0.4647	0.4841	0.512	0.5969	0.5047	0.5236	0.5308	0.5359
2030	0.0749	0.0741	0.0753	1.0363	1.1043	1.0668	0.5275	0.5498	0.5233	0.4702	0.4656	0.4846	0.5125	0.5968	0.5052	0.5243	0.5313	0.5364
2040	0.0751	0.0741	0.0752	1.037	1.1051	1.0674	0.5275	0.5502	0.5231	0.4711	0.4666	0.4848	0.5132	0.5983	0.5057	0.5242	0.5317	0.5372
2050	0.0751	0.0741	0.0753	1.0376	1.1056	1.0673	0.5283	0.5515	0.524	0.4716	0.4676	0.4857	0.5138	0.599	0.5062	0.5247	0.5322	0.5373
2060	0.0752	0.0741	0.0753	1.0382	1.1062	1.0682	0.5288	0.5525	0.5248	0.472	0.4681	0.4859	0.5146	0.5999	0.506	0.525	0.5325	0.5379
2070	0.0751	0.0741	0.0752	1.0372	1.1071	1.0679	0.5293	0.5532	0.5248	0.4721	0.4687	0.4863	0.5152	0.5999	0.5064	0.5256	0.5325	0.5379
2080	0.0752	0.0742	0.0754	1.0391	1.1067	1.0676	0.5295	0.5534	0.5253	0.4726	0.4694	0.487	0.5158	0.6014	0.5069	0.5268	0.5337	0.539
2090	0.075	0.0742	0.0753	1.0388	1.1072	1.0675	0.53	0.5538	0.5253	0.473	0.47	0.4875	0.5165	0.6019	0.5071	0.5267	0.5338	0.5389
2100	0.075	0.0742	0.0753	1.0368	1.1063	1.0642	0.5293	0.5529	0.5261	0.4732	0.4697	0.4876	0.5165	0.6019	0.507	0.5272	0.5342	0.5399
2110	0.075	0.074	0.0754	1.04	1.1089	1.0664	0.5317	0.554	0.5281	0.4741	0.4731	0.4904	0.5177	0.6032	0.5084	0.5298	0.5357	0.5397
2120	0.0749	0.0744	0.0754	1.0356	1.1087	1.0642	0.5312	0.5542	0.528	0.4743	0.4727	0.4899	0.5181	0.6052	0.5078	0.5291	0.5362	0.5409
2130	0.0752	0.0741	0.0754	1.0394	1.1089	1.0685	0.532	0.5538	0.5286	0.4749	0.4731	0.4905	0.5188	0.6058	0.5089	0.5298	0.5369	0.5417
2140	0.0751	0.0741	0.0752	1.0411	1.1091	1.0688	0.5325	0.554	0.5281	0.4748	0.4743	0.4915	0.5192	0.6059	0.5089	0.5305	0.5378	0.5414
2150	0.0751	0.0742	0.0753	1.0417	1.1107	1.0687	0.5329	0.5544	0.5288	0.4753	0.474	0.492	0.52	0.6067	0.509	0.5305	0.5373	0.5419
2160	0.075	0.0741	0.0753	1.0406	1.1106	1.0684	0.5325	0.5535	0.5289	0.4757	0.4745	0.492	0.52	0.6068	0.5093	0.5306	0.5376	0.5425
2170	0.075	0.0742	0.0753	1.041	1.1101	1.0683	0.533	0.5546	0.53	0.4753	0.4749	0.4919	0.5203	0.6076	0.5097	0.5317	0.5389	0.5423
2180	0.0751	0.0741	0.0751	1.0424	1.1104	1.07	0.5332	0.5548	0.5312	0.4767	0.4757	0.4927	0.5211	0.6082	0.5106	0.5319	0.5394	0.5427
2190	0.075	0.0742	0.0754	1.0439	1.1117	1.0705	0.534	0.5554	0.5319	0.4773	0.4768	0.4929	0.5218	0.609	0.5111	0.5327	0.5397	0.5426
2200	0.0752	0.0741	0.0751	1.0443	1.1115	1.0708	0.5338	0.5556	0.5325	0.4765	0.4774	0.4934	0.522	0.6099	0.5115	0.5332	0.5407	0.5434
2210	0.0751	0.0741	0.0754	1.0451	1.1128	1.0714	0.5345	0.5564	0.5342	0.4782	0.4791	0.4941	0.5228	0.612	0.5121	0.5337	0.5414	0.5432
2220	0.075	0.0741	0.0754	1.0437	1.1122	1.0703	0.5335	0.5574	0.5341	0.4779	0.479	0.494	0.5237	0.6127	0.5123	0.5351	0.543	0.5446
2230	0.075	0.0742	0.0751	1.045	1.1118	1.0714	0.5343	0.5583	0.5342	0.4777	0.4799	0.4941	0.5233	0.6128	0.5128	0.5354	0.544	0.5452
2240	0.0751	0.0742	0.0753	1.0457	1.1122	1.0726	0.5341	0.5587	0.5341	0.4781	0.4804	0.4939	0.5237	0.6136	0.5132	0.5354	0.5443	0.5446
2250	0.075	0.0743	0.0752	1.0466	1.1129	1.0728	0.5346	0.5597	0.5348	0.4786	0.4816	0.4946	0.5243	0.6147	0.5138	0.5365	0.5451	0.5449
2260	0.0751	0.0741	0.0752	1.0504	1.1139	1.0752	0.5345	0.5609	0.5361	0.4792	0.4827	0.495	0.5254	0.6151	0.5139	0.5382	0.5467	0.5454
2270	0.0752	0.0743	0.0755	1.0481	1.1135	1.0745	0.5337	0.5608	0.5369	0.4793	0.4833	0.4942	0.5257	0.6157	0.5141	0.538	0.5481	0.5457
2280	0.075	0.0742	0.0753	1.0486	1.1142	1.0737	0.5337	0.5594	0.5368	0.4801	0.484	0.4943	0.5259	0.6161	0.5134	0.538	0.5485	0.5452
2290	0.0751	0.074	0.0753	1.0478	1.114	1.073	0.5342	0.5596	0.5364	0.4798	0.4847	0.4942	0.5264	0.6169	0.5132	0.5392	0.5495	0.545
2300	0.0751	0.0741	0.0753	1.0477	1.1132	1.0731	0.5346	0.5596	0.5374	0.4795	0.4857	0.4943	0.5264	0.6182	0.5134	0.5395	0.5505	0.5456
2310	0.0751	0.0741	0.0753	1.0498	1.114	1.0745	0.5352	0.5593	0.5376	0.4802	0.4863	0.4944	0.5267	0.6185	0.5142	0.5397	0.5513	0.5453
2320	0.0751	0.0741	0.0753	1.0471	1.1135	1.0714	0.5351	0.5604	0.5384	0.4798	0.487	0.4943	0.5271	0.6199	0.5141	0.5398	0.5523	0.5451
2330	0.0751	0.0741	0.0754	1.048	1.1144	1.0722	0.5358	0.5603	0.5382	0.4807	0.4885	0.4951	0.5278	0.6205	0.5147	0.5409	0.5537	0.5446
2340	0.075	0.0741	0.0753	1.0464	1.1136	1.0701	0.5353	0.5615	0.5381	0.4809	0.4884	0.494	0.5283	0.6213	0.5142	0.5397	0.5539	0.5445
2350	0.075	0.0742	0.0754	1.0501	1.1147	1.0727	0.536	0.561	0.5372	0.4811	0.4891	0.4936	0.5284	0.6211	0.5145	0.5396	0.5548	0.5444
2360	0.075	0.0742	0.0754	1.05	1.1149	1.0722	0.5361	0.5614	0.5378	0.4813	0.4898	0.4941	0.5288	0.6234	0.5148	0.5406	0.5559	0.5444
