# Supplementary material for: The trade-off of Vibrio parahaemolyticus between bacteriophage resistance and growth competitiveness
Source: Front Microbiol. 2024 Jun 11;15:1346251. doi: 10.3389/fmicb.2024.1346251 (PMC11196418; doi:10.3389/fmicb.2024.1346251)
Supplement: Supplementary file 5 [file Data_Sheet_5.xlsx]

## Sheet: Sheet1
S6. Lysis of Vibrio parahaemolyticus strains by vibriophage vB_VpaS_PGB
Time	2216E	2216E	2216E	VP	VP	VP	VPAB-1	VPAB-1	VPAB-1	VPAB-2	VPAB-2	VPAB-2	VPAB-3	VPAB-3	VPAB-3	VPA-B4	VPAB-4	VPAB-4
0	0.0744	0.0737	0.0743	0.0784	0.0749	0.0732	0.0864	0.0864	0.091	0.0916	0.0936	0.0956	0.0895	0.0942	0.0957	0.0982	0.1073	0.1094
10	0.0739	0.0737	0.0742	0.0789	0.0742	0.0722	0.0726	0.0715	0.0723	0.072	0.0723	0.076	0.0727	0.0724	0.0728	0.0742	0.0751	0.0733
20	0.074	0.0734	0.0739	0.0787	0.0741	0.072	0.0726	0.0716	0.0725	0.0721	0.0725	0.076	0.0727	0.0726	0.0729	0.0741	0.075	0.0733
30	0.074	0.0735	0.074	0.0788	0.0742	0.0718	0.0724	0.0714	0.0725	0.072	0.0725	0.0759	0.0724	0.0724	0.0727	0.074	0.075	0.0731
40	0.074	0.0733	0.074	0.0786	0.0741	0.0717	0.0725	0.0715	0.0724	0.0719	0.0724	0.0758	0.0725	0.0724	0.0726	0.0739	0.0748	0.073
50	0.074	0.0733	0.074	0.0789	0.0743	0.0721	0.0725	0.0715	0.0725	0.0719	0.0724	0.0759	0.0725	0.0726	0.0728	0.0741	0.0748	0.073
60	0.0737	0.0733	0.0741	0.0787	0.0741	0.0721	0.0726	0.0716	0.0725	0.0719	0.0724	0.0758	0.0725	0.0726	0.0728	0.074	0.075	0.073
70	0.074	0.0731	0.0739	0.0787	0.0742	0.072	0.0726	0.0715	0.0726	0.0718	0.0724	0.0757	0.0726	0.0766	0.0728	0.0741	0.0753	0.0732
80	0.0739	0.0732	0.074	0.079	0.074	0.0721	0.0726	0.0714	0.0725	0.0718	0.0723	0.0758	0.0725	0.0734	0.0729	0.0742	0.0751	0.0733
90	0.0739	0.0733	0.0741	0.0786	0.0742	0.0721	0.0725	0.0715	0.0724	0.0718	0.0724	0.0759	0.0725	0.0724	0.0727	0.0741	0.075	0.0731
100	0.0739	0.0732	0.0739	0.0788	0.0741	0.0721	0.0726	0.0714	0.0724	0.0719	0.0724	0.0759	0.0725	0.0725	0.0727	0.0741	0.0752	0.0731
110	0.0739	0.0731	0.074	0.0787	0.0741	0.0719	0.0725	0.0715	0.0725	0.0719	0.0725	0.0757	0.0723	0.0723	0.0725	0.074	0.075	0.0731
120	0.0739	0.0731	0.0739	0.079	0.0743	0.0722	0.0727	0.0715	0.0728	0.0719	0.0726	0.0759	0.0727	0.0726	0.0727	0.0741	0.0751	0.0732
130	0.0739	0.0732	0.0739	0.0789	0.0743	0.0723	0.0727	0.0717	0.0728	0.072	0.0725	0.0759	0.0727	0.0725	0.0728	0.0741	0.0751	0.0732
140	0.0738	0.0732	0.074	0.0793	0.0746	0.0726	0.0731	0.0721	0.0732	0.0723	0.0728	0.0762	0.0729	0.0728	0.0729	0.0744	0.0752	0.0733
150	0.0739	0.073	0.0738	0.0793	0.0751	0.0727	0.0735	0.0722	0.0733	0.0726	0.0732	0.0764	0.0728	0.0727	0.0728	0.0742	0.0751	0.0732
160	0.0738	0.0731	0.074	0.0801	0.0755	0.0734	0.0739	0.0726	0.074	0.0729	0.0736	0.0768	0.0729	0.0729	0.073	0.0741	0.0749	0.0731
170	0.0739	0.0732	0.074	0.0807	0.0763	0.0741	0.0749	0.0734	0.0748	0.0736	0.0741	0.0774	0.0729	0.0728	0.073	0.0741	0.0751	0.0731
180	0.0739	0.0733	0.0742	0.0818	0.0775	0.0755	0.0763	0.0747	0.0764	0.0746	0.0753	0.0784	0.0732	0.0732	0.0734	0.0743	0.0753	0.0734
190	0.0739	0.0733	0.0743	0.0833	0.0793	0.0775	0.0786	0.0764	0.0786	0.076	0.0769	0.0799	0.0732	0.0733	0.0734	0.0743	0.0752	0.0732
200	0.0738	0.0732	0.0742	0.0857	0.0821	0.0804	0.0818	0.0792	0.082	0.0784	0.0793	0.082	0.0737	0.0737	0.0737	0.0743	0.0751	0.0733
210	0.0738	0.0732	0.0742	0.0895	0.0863	0.0856	0.0874	0.084	0.0874	0.082	0.0834	0.0854	0.074	0.0739	0.0741	0.0743	0.0752	0.0735
220	0.0739	0.0733	0.0743	0.0958	0.0932	0.0929	0.0956	0.0909	0.0965	0.0878	0.0893	0.0907	0.0745	0.0743	0.0745	0.0744	0.0755	0.0735
230	0.0738	0.0732	0.0743	0.1048	0.1034	0.1045	0.1071	0.1014	0.1093	0.0957	0.098	0.0989	0.0752	0.0751	0.0751	0.0746	0.0755	0.0735
240	0.074	0.0733	0.0743	0.1186	0.1191	0.122	0.1251	0.1174	0.1278	0.1077	0.1111	0.1113	0.0759	0.0758	0.0755	0.0744	0.0754	0.0733
250	0.074	0.0733	0.0742	0.1373	0.1414	0.1503	0.1504	0.1388	0.1583	0.1251	0.1295	0.1288	0.0771	0.0767	0.0766	0.0744	0.0754	0.0735
260	0.074	0.0733	0.0742	0.1701	0.1846	0.1793	0.1837	0.1776	0.1866	0.1465	0.1534	0.1518	0.0784	0.078	0.0776	0.0743	0.0753	0.0735
270	0.0739	0.0733	0.0742	0.184	0.2018	0.2008	0.206	0.2017	0.2091	0.1717	0.1767	0.1733	0.08	0.0795	0.0789	0.0746	0.0756	0.0735
280	0.074	0.0733	0.0742	0.2035	0.2244	0.2354	0.228	0.2141	0.229	0.1889	0.1896	0.1904	0.0816	0.0814	0.0801	0.0749	0.0756	0.0737
290	0.0738	0.0733	0.0741	0.2366	0.2479	0.2672	0.2464	0.246	0.2524	0.2124	0.207	0.2086	0.0833	0.083	0.0813	0.0748	0.0755	0.0736
300	0.0739	0.0735	0.074	0.2605	0.2582	0.2973	0.2661	0.2626	0.2719	0.2192	0.2167	0.218	0.0858	0.0855	0.0833	0.0749	0.0758	0.0738
310	0.0741	0.0735	0.0742	0.2787	0.2727	0.323	0.2812	0.2788	0.283	0.214	0.2118	0.2138	0.0879	0.0875	0.0849	0.0751	0.0759	0.074
320	0.0739	0.0736	0.0743	0.29	0.2847	0.3661	0.2932	0.2926	0.2968	0.2075	0.2039	0.2081	0.09	0.0897	0.0859	0.0754	0.0763	0.0743
330	0.0739	0.0735	0.0741	0.3079	0.3061	0.3946	0.3093	0.3063	0.3152	0.1983	0.1926	0.1979	0.0921	0.0918	0.0861	0.0758	0.0767	0.0747
340	0.0738	0.0736	0.0743	0.3255	0.3292	0.41	0.3194	0.3197	0.3299	0.1894	0.183	0.1907	0.0948	0.0934	0.0858	0.0763	0.0772	0.075
350	0.0739	0.0734	0.0741	0.3569	0.3595	0.4228	0.3355	0.3357	0.3491	0.1766	0.1722	0.1783	0.0992	0.0955	0.0855	0.0771	0.0778	0.0755
360	0.0739	0.0735	0.0742	0.3876	0.3902	0.4388	0.3454	0.3492	0.3596	0.1688	0.1669	0.1719	0.1066	0.098	0.0852	0.0776	0.0785	0.0763
370	0.0739	0.0734	0.0741	0.4056	0.4194	0.4566	0.3533	0.3571	0.3647	0.17	0.1685	0.1724	0.116	0.101	0.0848	0.0787	0.0797	0.0773
380	0.0739	0.0734	0.074	0.4276	0.4374	0.475	0.3619	0.3626	0.3671	0.1738	0.1719	0.1759	0.1277	0.1045	0.085	0.08	0.081	0.0783
390	0.0739	0.0736	0.0743	0.4438	0.4502	0.4967	0.3707	0.3682	0.3709	0.1737	0.1718	0.1783	0.1416	0.1088	0.0854	0.0818	0.0828	0.08
400	0.074	0.0736	0.0743	0.4614	0.4613	0.5279	0.3783	0.3754	0.3728	0.175	0.1737	0.182	0.1595	0.1128	0.0862	0.0841	0.0853	0.082
410	0.0739	0.0737	0.0742	0.4769	0.4736	0.5488	0.3845	0.3823	0.3744	0.1779	0.1742	0.1846	0.1841	0.117	0.0879	0.0874	0.0887	0.0847
420	0.0741	0.0735	0.0742	0.4967	0.4837	0.5674	0.3848	0.3826	0.3748	0.182	0.1784	0.1873	0.2092	0.1197	0.0906	0.0923	0.0934	0.0884
430	0.074	0.0735	0.0742	0.5112	0.4936	0.5854	0.3846	0.3835	0.3782	0.1834	0.1791	0.1861	0.2333	0.1209	0.0948	0.0981	0.0995	0.0935
440	0.074	0.0736	0.0742	0.5291	0.5023	0.602	0.3841	0.3847	0.383	0.1878	0.1808	0.1916	0.2557	0.1224	0.1021	0.1046	0.1065	0.0981
450	0.0741	0.0734	0.0743	0.5448	0.5114	0.6179	0.3819	0.3845	0.3884	0.1899	0.1812	0.1946	0.2776	0.1239	0.1123	0.1123	0.1141	0.1042
460	0.0739	0.0735	0.0742	0.5581	0.5198	0.6344	0.3796	0.3826	0.388	0.1913	0.183	0.1968	0.2979	0.1299	0.1236	0.1208	0.1226	0.1115
470	0.074	0.0735	0.0741	0.5711	0.528	0.652	0.3791	0.3828	0.3885	0.1931	0.1857	0.2	0.323	0.1394	0.1397	0.131	0.1324	0.1194
480	0.0739	0.0734	0.0742	0.585	0.5367	0.668	0.3778	0.3811	0.3884	0.1988	0.1916	0.2057	0.3496	0.1552	0.1601	0.1452	0.1482	0.1299
490	0.0741	0.0736	0.0742	0.5975	0.5444	0.6833	0.3777	0.3799	0.3877	0.203	0.1997	0.209	0.3852	0.1798	0.1852	0.1583	0.161	0.142
500	0.0741	0.0736	0.0743	0.6073	0.5527	0.6988	0.3768	0.3781	0.3853	0.2066	0.2031	0.2132	0.41	0.203	0.2052	0.1661	0.1684	0.1534
510	0.0741	0.0736	0.0743	0.6181	0.5683	0.7342	0.3754	0.3764	0.3819	0.2101	0.2091	0.2178	0.4275	0.2285	0.2266	0.1702	0.1733	0.161
520	0.074	0.0736	0.0742	0.6274	0.579	0.7536	0.3742	0.3755	0.3814	0.2139	0.2126	0.2229	0.4449	0.2413	0.2469	0.1707	0.1769	0.1657
530	0.074	0.0735	0.0744	0.6351	0.5956	0.7666	0.3732	0.3727	0.3796	0.2213	0.2176	0.2313	0.4573	0.2492	0.2624	0.1745	0.1758	0.1699
540	0.074	0.0738	0.0745	0.6425	0.6037	0.7784	0.3713	0.3712	0.3771	0.224	0.2239	0.2358	0.4662	0.2592	0.2798	0.2042	0.2002	0.1698
550	0.074	0.0738	0.0744	0.6513	0.6114	0.7905	0.3701	0.369	0.3754	0.2283	0.229	0.2404	0.4763	0.2821	0.3057	0.214	0.2408	0.1708
560	0.0741	0.0738	0.0744	0.661	0.6183	0.8019	0.3696	0.3687	0.3744	0.2316	0.2332	0.2451	0.4867	0.3103	0.3194	0.2146	0.2332	0.1987
570	0.074	0.0738	0.0744	0.6705	0.6258	0.8189	0.3703	0.3681	0.3736	0.2366	0.2386	0.2493	0.4967	0.3169	0.3408	0.2212	0.2359	0.2201
580	0.0741	0.0737	0.0744	0.679	0.6335	0.8333	0.3697	0.3681	0.3744	0.2406	0.2426	0.2514	0.5072	0.3244	0.3528	0.2235	0.2401	0.2308
590	0.0741	0.0736	0.0743	0.6884	0.6418	0.8458	0.3707	0.3682	0.3741	0.2441	0.2447	0.2547	0.5157	0.3352	0.3709	0.2255	0.2402	0.2307
600	0.0741	0.0736	0.0742	0.6973	0.6496	0.8574	0.3719	0.3679	0.3742	0.2478	0.2481	0.2579	0.5248	0.3457	0.3885	0.2314	0.2403	0.2307
610	0.0741	0.0735	0.0743	0.7059	0.6576	0.8586	0.3737	0.3685	0.3756	0.2533	0.2526	0.2616	0.5348	0.3566	0.3966	0.236	0.243	0.2383
620	0.0743	0.0736	0.0744	0.7141	0.6658	0.8625	0.3745	0.3692	0.3768	0.257	0.2562	0.2645	0.5444	0.3628	0.4069	0.239	0.2484	0.2408
630	0.0741	0.0737	0.0744	0.729	0.6657	0.8608	0.3759	0.3709	0.3795	0.2604	0.2599	0.2682	0.5547	0.3707	0.4194	0.2464	0.2549	0.2496
640	0.0743	0.0737	0.0744	0.741	0.6752	0.8619	0.3781	0.3737	0.3827	0.2633	0.2635	0.2708	0.5645	0.3796	0.4315	0.2464	0.2589	0.2517
650	0.0741	0.0737	0.0745	0.7485	0.6823	0.8635	0.3794	0.3763	0.3853	0.2679	0.2681	0.2739	0.573	0.3866	0.4386	0.2484	0.2614	0.2556
660	0.0742	0.0737	0.0743	0.757	0.6947	0.8676	0.3795	0.3778	0.3863	0.2719	0.2711	0.2753	0.5795	0.3941	0.4469	0.2517	0.2642	0.2602
670	0.074	0.0739	0.0744	0.7607	0.7048	0.873	0.3806	0.3784	0.3874	0.2753	0.2741	0.2785	0.5836	0.4005	0.4534	0.2527	0.267	0.264
680	0.0742	0.0738	0.0744	0.7646	0.7105	0.8772	0.3805	0.3791	0.3876	0.278	0.2766	0.2805	0.5897	0.4064	0.4572	0.2544	0.27	0.2681
690	0.0741	0.0738	0.0745	0.7736	0.7178	0.8846	0.3802	0.3791	0.3881	0.2819	0.2791	0.2829	0.5935	0.412	0.4622	0.2567	0.2745	0.2724
700	0.0741	0.0737	0.0744	0.781	0.724	0.8903	0.3802	0.3785	0.3881	0.2845	0.2813	0.285	0.5971	0.4163	0.4691	0.2603	0.2801	0.2783
710	0.0742	0.0737	0.0745	0.7898	0.7316	0.8982	0.3798	0.3781	0.388	0.2871	0.2836	0.2872	0.6002	0.4217	0.4739	0.2636	0.2859	0.284
720	0.0742	0.0738	0.0744	0.7971	0.7409	0.9046	0.3803	0.379	0.3888	0.2899	0.2852	0.2887	0.6037	0.4256	0.478	0.2688	0.295	0.2914
730	0.0742	0.0738	0.0744	0.8082	0.7489	0.9233	0.3793	0.3792	0.3889	0.2928	0.2865	0.2899	0.6026	0.428	0.4811	0.2632	0.2912	0.2871
740	0.0742	0.0736	0.0745	0.8072	0.7552	0.9383	0.3792	0.3793	0.3882	0.2943	0.2862	0.291	0.6034	0.432	0.4815	0.2653	0.2953	0.29
750	0.0742	0.0737	0.0744	0.8071	0.77	0.9339	0.3807	0.3811	0.3891	0.2972	0.286	0.2931	0.6088	0.4332	0.4837	0.2789	0.3102	0.3046
760	0.0741	0.0737	0.0744	0.8168	0.7814	0.9363	0.381	0.3815	0.3896	0.2991	0.288	0.2921	0.6119	0.435	0.4863	0.2823	0.3151	0.3115
770	0.0743	0.0737	0.0745	0.8232	0.7942	0.9396	0.3817	0.3822	0.3905	0.2978	0.2899	0.2933	0.6145	0.4367	0.4884	0.2858	0.3202	0.3163
780	0.0741	0.0738	0.0745	0.8317	0.8023	0.9455	0.3822	0.3822	0.3905	0.2994	0.291	0.295	0.6175	0.4377	0.4897	0.2881	0.3231	0.32
790	0.0742	0.0738	0.0745	0.839	0.8099	0.9505	0.3827	0.3825	0.3903	0.3013	0.2931	0.2975	0.6186	0.4397	0.4917	0.2901	0.3241	0.3243
800	0.0741	0.0736	0.0742	0.8492	0.8153	0.9589	0.3831	0.3831	0.3901	0.3037	0.2945	0.2989	0.6207	0.441	0.493	0.2898	0.3235	0.3262
810	0.0743	0.0738	0.0744	0.8582	0.8198	0.9972	0.3816	0.3813	0.3887	0.3061	0.2962	0.3	0.6156	0.4425	0.4944	0.276	0.3075	0.3133
820	0.0743	0.0737	0.0744	0.863	0.8226	1.0136	0.3814	0.381	0.3883	0.3076	0.2966	0.3	0.6153	0.4447	0.4967	0.2757	0.3051	0.3122
830	0.0742	0.0739	0.0746	0.8713	0.8277	1.0213	0.3808	0.3811	0.3876	0.3083	0.2969	0.3005	0.6164	0.4457	0.499	0.2756	0.3036	0.3125
840	0.0743	0.0738	0.0745	0.8767	0.8316	1.026	0.3806	0.381	0.388	0.3093	0.2979	0.3009	0.6161	0.4475	0.5028	0.2766	0.3041	0.3141
850	0.0743	0.0738	0.0744	0.8811	0.8361	1.0285	0.3806	0.3817	0.3888	0.3104	0.2996	0.3021	0.6169	0.4493	0.5059	0.278	0.3055	0.3151
860	0.0741	0.0737	0.0743	0.8864	0.844	1.0318	0.3807	0.3823	0.3895	0.3126	0.301	0.3033	0.6171	0.4504	0.507	0.2778	0.3056	0.314
870	0.0741	0.0739	0.0745	0.8922	0.8489	1.0322	0.3806	0.3824	0.3899	0.3137	0.3019	0.3045	0.6171	0.4512	0.5102	0.2797	0.3078	0.3154
880	0.0742	0.0739	0.0745	0.8973	0.8532	1.0325	0.3812	0.3833	0.3904	0.3146	0.3035	0.3055	0.6172	0.4523	0.5144	0.2815	0.3122	0.3168
890	0.0742	0.0737	0.0744	0.8998	0.8559	1.0352	0.3816	0.3842	0.3905	0.3159	0.3054	0.3077	0.6179	0.4536	0.517	0.2837	0.3172	0.3183
900	0.074	0.0738	0.0744	0.903	0.8597	1.0357	0.3822	0.3847	0.3907	0.3168	0.3073	0.3093	0.6183	0.4548	0.5182	0.2861	0.3235	0.3189
910	0.0743	0.0737	0.0743	0.9074	0.8623	1.0363	0.3829	0.3847	0.3914	0.3177	0.3091	0.3108	0.6184	0.455	0.5185	0.2881	0.329	0.3186
920	0.0742	0.0738	0.0744	0.9121	0.8662	1.0379	0.3833	0.3843	0.3917	0.3188	0.3102	0.312	0.6189	0.4579	0.5187	0.2901	0.3341	0.3192
930	0.074	0.0737	0.0744	0.9172	0.8683	1.0392	0.3836	0.3842	0.3921	0.3195	0.3121	0.3133	0.6198	0.4604	0.5183	0.2931	0.3401	0.3197
940	0.0742	0.0738	0.0744	0.9229	0.8731	1.0399	0.3841	0.3844	0.3928	0.3213	0.3142	0.3144	0.6202	0.4615	0.519	0.295	0.3438	0.3182
950	0.0742	0.0737	0.0744	0.9281	0.8865	1.0399	0.3822	0.3817	0.3909	0.3216	0.3148	0.3131	0.6185	0.4595	0.5153	0.2925	0.3438	0.3186
960	0.0741	0.0737	0.0744	0.9305	0.8899	1.0381	0.3821	0.3813	0.3899	0.3219	0.3148	0.3138	0.6167	0.4595	0.5138	0.293	0.346	0.3173
970	0.0741	0.0738	0.0745	0.9326	0.8937	1.0371	0.3822	0.3814	0.3888	0.3224	0.3158	0.3144	0.6165	0.459	0.5137	0.295	0.3502	0.3172
980	0.0741	0.0739	0.0744	0.9344	0.8989	1.0364	0.3821	0.3814	0.388	0.3225	0.3158	0.3136	0.6168	0.4579	0.5159	0.2968	0.3549	0.3158
990	0.074	0.0736	0.0744	0.9362	0.905	1.0364	0.3824	0.3816	0.3876	0.323	0.3162	0.3128	0.6168	0.4561	0.5169	0.3006	0.3575	0.3167
1000	0.0739	0.0737	0.0744	0.9411	0.9118	1.0359	0.3828	0.3817	0.3876	0.324	0.3159	0.3126	0.6183	0.4547	0.5183	0.3052	0.3602	0.3167
1010	0.0741	0.0736	0.0745	0.9366	0.9174	1.0329	0.3838	0.3826	0.3885	0.325	0.3159	0.3137	0.6197	0.4572	0.5225	0.3155	0.3677	0.3149
1020	0.0741	0.0738	0.0744	0.9351	0.9161	1.0228	0.3874	0.3857	0.3907	0.3277	0.3186	0.3168	0.6293	0.4709	0.5307	0.3361	0.3832	0.2982
1030	0.0739	0.0736	0.0743	0.9484	0.9192	1.0346	0.3879	0.3859	0.3914	0.3301	0.3207	0.3203	0.6301	0.4762	0.5365	0.3442	0.3792	0.3278
1040	0.0741	0.0738	0.0744	0.9495	0.9173	1.0358	0.3879	0.386	0.391	0.3328	0.3226	0.3215	0.6315	0.4789	0.5339	0.3497	0.3746	0.3248
1050	0.0741	0.0738	0.0745	0.9514	0.9183	1.0366	0.3884	0.3861	0.3913	0.333	0.3248	0.3236	0.6329	0.4822	0.5328	0.3547	0.3711	0.3217
1060	0.0741	0.0737	0.0743	0.9556	0.919	1.0382	0.3888	0.3861	0.3918	0.3344	0.3262	0.3254	0.6344	0.4864	0.5337	0.3599	0.3674	0.3189
1070	0.0741	0.0737	0.0744	0.975	0.9192	1.0385	0.3896	0.3865	0.3921	0.3358	0.3281	0.3266	0.6358	0.4895	0.5337	0.3631	0.3612	0.3172
1080	0.0742	0.0739	0.0746	0.981	0.9219	1.0379	0.3899	0.3863	0.3918	0.3376	0.3296	0.3281	0.6371	0.4922	0.5353	0.3668	0.3569	0.3129
1090	0.0742	0.0738	0.0745	0.9808	0.9265	1.0302	0.3916	0.3885	0.3935	0.3392	0.3319	0.331	0.6423	0.4994	0.5451	0.3784	0.3544	0.2865
1100	0.0741	0.0739	0.0745	0.9791	0.9331	1.0343	0.3921	0.3893	0.3944	0.3418	0.3333	0.3323	0.6489	0.5078	0.5524	0.3869	0.3466	0.2889
1110	0.0741	0.0738	0.0745	0.9833	0.9349	1.0457	0.3919	0.3873	0.3932	0.3434	0.3341	0.3331	0.6456	0.5094	0.5481	0.3835	0.3425	0.3105
1120	0.0741	0.0738	0.0744	0.9824	0.9409	1.0429	0.3916	0.3866	0.3923	0.3445	0.334	0.3337	0.6441	0.5067	0.5421	0.3772	0.3381	0.3063
1130	0.0741	0.0738	0.0745	0.9793	0.9455	1.0475	0.393	0.3884	0.3948	0.347	0.3353	0.3363	0.6471	0.5134	0.5426	0.3823	0.3321	0.2993
1140	0.074	0.0737	0.0743	0.9814	0.951	1.0476	0.3937	0.3892	0.396	0.3485	0.3362	0.3383	0.6493	0.518	0.5443	0.3825	0.3264	0.3
1150	0.0741	0.0737	0.0744	0.9845	0.9555	1.0495	0.3938	0.3892	0.3964	0.3488	0.3372	0.3395	0.6514	0.5222	0.5462	0.3837	0.3216	0.304
1160	0.0742	0.0737	0.0744	0.9881	0.9608	1.0505	0.3938	0.3895	0.3974	0.3489	0.338	0.3405	0.6524	0.5252	0.5478	0.3812	0.3173	0.3044
1170	0.0741	0.0738	0.0745	0.9927	0.9649	1.0505	0.3938	0.39	0.3981	0.3483	0.3382	0.3413	0.6525	0.5271	0.5502	0.3794	0.3183	0.3069
1180	0.0742	0.0739	0.0746	0.9951	0.9684	1.0513	0.3937	0.3909	0.3985	0.3481	0.338	0.3421	0.6545	0.5293	0.5502	0.377	0.3174	0.3083
1190	0.074	0.0739	0.0744	0.9959	0.9742	1.0516	0.3936	0.3911	0.3994	0.3486	0.3377	0.3427	0.6557	0.5315	0.5523	0.3731	0.3159	0.3085
1200	0.0742	0.0739	0.0744	0.9999	0.9793	1.0516	0.3934	0.3917	0.4006	0.3484	0.3377	0.343	0.6545	0.5339	0.5558	0.37	0.3143	0.3089
1210	0.0742	0.0736	0.0744	1.0075	0.9848	1.0513	0.3938	0.3918	0.401	0.348	0.3376	0.3437	0.6575	0.5366	0.5572	0.3664	0.3177	0.3108
1220	0.0742	0.0737	0.0745	1.0086	0.9899	1.0503	0.3943	0.3926	0.4023	0.3479	0.3379	0.3446	0.6593	0.5374	0.5594	0.3636	0.3151	0.3111
1230	0.0741	0.0739	0.0746	1.0109	0.9958	1.0499	0.3946	0.3926	0.4025	0.3484	0.3379	0.3457	0.6599	0.5386	0.5574	0.3589	0.3148	0.3123
1240	0.0748	0.074	0.0751	1.006	1.0231	1.0394	0.402	0.4002	0.4095	0.3485	0.3388	0.3503	0.6643	0.5462	0.5669	0.3596	0.2975	0.3191
1250	0.0748	0.0741	0.0751	1.002	1.0277	1.04	0.4027	0.4006	0.4081	0.349	0.3391	0.3514	0.6652	0.5494	0.5715	0.3577	0.2939	0.3181
1260	0.0748	0.0741	0.075	1.0033	1.0314	1.0457	0.4034	0.4013	0.4073	0.3495	0.3388	0.3519	0.6672	0.551	0.5768	0.3558	0.2944	0.319
1270	0.0749	0.074	0.075	0.9973	1.0379	1.0405	0.4033	0.4016	0.4082	0.3501	0.3383	0.3521	0.6687	0.5512	0.5805	0.3498	0.2958	0.3177
1280	0.0749	0.074	0.075	0.9951	1.0413	1.0404	0.4046	0.4009	0.4074	0.3508	0.3385	0.3523	0.6695	0.5525	0.5827	0.3451	0.2967	0.3178
1290	0.0749	0.074	0.0751	0.994	1.0448	1.0417	0.4058	0.4016	0.4078	0.3517	0.3388	0.3531	0.6698	0.5535	0.5848	0.3434	0.294	0.3181
1300	0.0749	0.0742	0.0752	0.9938	1.0463	1.043	0.4064	0.4029	0.4081	0.3531	0.3389	0.354	0.6697	0.5552	0.5862	0.3398	0.2903	0.3183
1310	0.075	0.0741	0.0751	0.9939	1.0486	1.0433	0.4065	0.4042	0.4081	0.3536	0.3394	0.3546	0.6701	0.5554	0.5878	0.3382	0.2875	0.3186
1320	0.075	0.0739	0.075	0.9946	1.0506	1.0454	0.4073	0.4052	0.4078	0.3535	0.3403	0.3555	0.6708	0.5562	0.5885	0.3356	0.2819	0.3194
1330	0.075	0.0739	0.0752	0.9947	1.0513	1.0447	0.4072	0.4051	0.4082	0.3534	0.341	0.3559	0.6728	0.5576	0.5912	0.3398	0.286	0.3198
1340	0.0748	0.0741	0.075	0.994	1.0523	1.0456	0.4077	0.4051	0.4084	0.3533	0.3416	0.3566	0.6733	0.5585	0.5924	0.3382	0.2838	0.322
1350	0.0749	0.0739	0.0749	0.9942	1.0539	1.0458	0.4082	0.4059	0.4091	0.353	0.3424	0.3569	0.6729	0.5584	0.5942	0.3369	0.2829	0.3221
1360	0.0749	0.074	0.0751	0.9956	1.0552	1.0473	0.4088	0.4064	0.4099	0.3534	0.3435	0.3582	0.673	0.5597	0.596	0.3364	0.2814	0.3233
1370	0.0748	0.074	0.0753	0.9967	1.0557	1.0493	0.4091	0.4065	0.4099	0.3532	0.3447	0.3599	0.6749	0.5617	0.5976	0.3389	0.2825	0.3239
1380	0.0748	0.074	0.0751	0.9959	1.056	1.0487	0.4091	0.407	0.4101	0.3543	0.3455	0.3605	0.6749	0.5612	0.5974	0.3383	0.2811	0.3241
1390	0.0748	0.074	0.0751	0.995	1.0567	1.0496	0.4095	0.4076	0.4106	0.3546	0.347	0.3617	0.6752	0.5616	0.5994	0.3369	0.2787	0.3243
1400	0.075	0.0739	0.0751	0.9967	1.0568	1.0496	0.4097	0.4078	0.4113	0.3553	0.3481	0.3628	0.6754	0.5623	0.5985	0.3354	0.2775	0.3252
1410	0.0749	0.074	0.0752	0.9984	1.0578	1.0517	0.4099	0.4077	0.4117	0.3561	0.3494	0.3648	0.6755	0.5648	0.5979	0.3358	0.277	0.325
1420	0.0749	0.0742	0.0752	0.9964	1.0577	1.0486	0.4102	0.4087	0.4126	0.3567	0.3508	0.366	0.6736	0.5638	0.5962	0.333	0.2722	0.3254
1430	0.075	0.074	0.075	0.9979	1.0581	1.051	0.4106	0.4092	0.4134	0.3575	0.352	0.3679	0.675	0.5657	0.5976	0.3335	0.2703	0.3253
1440	0.0749	0.074	0.0752	0.9973	1.0588	1.0501	0.4118	0.4104	0.416	0.3591	0.3537	0.3691	0.6736	0.566	0.5983	0.3316	0.2666	0.3252
1450	0.0749	0.074	0.0751	0.9986	1.0602	1.0512	0.4133	0.4117	0.4167	0.3601	0.3556	0.371	0.6748	0.5672	0.5989	0.33	0.2643	0.3256
1460	0.0749	0.0741	0.0752	0.9989	1.0613	1.0509	0.4138	0.4124	0.4178	0.3619	0.3569	0.3721	0.6759	0.5686	0.5986	0.3296	0.2626	0.3261
1470	0.075	0.074	0.075	0.9987	1.0621	1.0507	0.4151	0.4133	0.4187	0.3636	0.3582	0.374	0.6765	0.5693	0.6008	0.3301	0.2614	0.3258
1480	0.0749	0.0739	0.075	0.9996	1.0627	1.0515	0.4165	0.4147	0.4198	0.3654	0.3599	0.3756	0.6763	0.5704	0.6028	0.3294	0.261	0.325
1490	0.0749	0.074	0.0751	1.0003	1.0637	1.0517	0.4168	0.4141	0.4203	0.3668	0.3613	0.3776	0.6778	0.5711	0.6035	0.3306	0.2607	0.3258
1500	0.0749	0.0741	0.0752	1.0015	1.0648	1.0523	0.4175	0.4151	0.4218	0.3688	0.363	0.3792	0.6767	0.5717	0.604	0.3283	0.2592	0.3262
1510	0.0749	0.0742	0.0753	1.0028	1.0653	1.0532	0.4186	0.4164	0.4231	0.3709	0.3647	0.3809	0.6783	0.5731	0.6025	0.33	0.2616	0.3263
1520	0.0749	0.0741	0.0751	1.0032	1.0667	1.0535	0.4194	0.4174	0.4246	0.3725	0.3666	0.3822	0.678	0.5743	0.6015	0.3276	0.2606	0.3261
1530	0.0749	0.074	0.0751	1.0036	1.0681	1.0538	0.4207	0.418	0.4261	0.3747	0.3684	0.3837	0.6792	0.5753	0.6025	0.3268	0.2611	0.3258
1540	0.0751	0.074	0.0752	1.0047	1.0684	1.0545	0.4216	0.4194	0.4268	0.376	0.3699	0.3848	0.6805	0.576	0.6042	0.327	0.2619	0.3256
1550	0.075	0.0741	0.0752	1.0054	1.0697	1.0547	0.4225	0.4204	0.4279	0.3781	0.3716	0.3862	0.68	0.5766	0.6043	0.3266	0.2619	0.3254
1560	0.0749	0.0741	0.0751	1.0053	1.0704	1.0539	0.4236	0.4213	0.4292	0.38	0.3737	0.3877	0.6796	0.5771	0.6054	0.3244	0.2608	0.3252
1570	0.075	0.0742	0.0754	1.0072	1.0727	1.0554	0.4245	0.422	0.4307	0.3817	0.3766	0.3895	0.6805	0.5785	0.6061	0.3231	0.2607	0.3255
1580	0.075	0.0742	0.0752	1.0069	1.0732	1.0551	0.4248	0.4231	0.4311	0.3836	0.3786	0.3908	0.6803	0.5792	0.6083	0.3216	0.2605	0.3257
1590	0.0749	0.0742	0.0753	1.0079	1.0737	1.0563	0.426	0.4244	0.432	0.3858	0.3814	0.3927	0.6814	0.58	0.6093	0.3196	0.2605	0.3256
1600	0.0749	0.074	0.075	1.0086	1.0753	1.0564	0.4273	0.4253	0.4336	0.3873	0.3838	0.3942	0.681	0.5806	0.6093	0.3157	0.2581	0.3258
1610	0.075	0.0741	0.0753	1.0097	1.0765	1.058	0.4288	0.4262	0.4348	0.3895	0.3857	0.3964	0.681	0.5813	0.6102	0.3117	0.2587	0.3252
1620	0.075	0.0741	0.0752	1.0094	1.0771	1.0561	0.4291	0.427	0.4355	0.391	0.3878	0.3981	0.6815	0.5808	0.6103	0.3095	0.2591	0.325
1630	0.075	0.0742	0.0753	1.011	1.0782	1.0582	0.4308	0.4279	0.4369	0.3936	0.3889	0.4005	0.6821	0.5825	0.6115	0.3056	0.2602	0.3248
1640	0.0752	0.0741	0.0753	1.0127	1.0793	1.0592	0.4319	0.4292	0.4381	0.3954	0.3909	0.4028	0.6829	0.5836	0.6118	0.3046	0.2605	0.3248
1650	0.0751	0.0742	0.0752	1.0126	1.0798	1.0585	0.4329	0.4306	0.4396	0.397	0.3921	0.4042	0.6832	0.5847	0.6131	0.3026	0.2631	0.3248
1660	0.0751	0.0742	0.0752	1.013	1.0807	1.0597	0.4341	0.4314	0.4402	0.3992	0.3931	0.4065	0.6818	0.585	0.6125	0.2984	0.2612	0.3245
1670	0.0749	0.074	0.0752	1.014	1.0815	1.06	0.4359	0.433	0.4419	0.4013	0.3946	0.4079	0.6821	0.585	0.6125	0.2944	0.2598	0.3245
1680	0.075	0.0741	0.0753	1.0144	1.0833	1.0598	0.4368	0.4339	0.4443	0.4033	0.3959	0.4095	0.6823	0.5859	0.6124	0.2915	0.2601	0.3243
1690	0.075	0.0741	0.0752	1.0151	1.0841	1.0601	0.4383	0.4353	0.4454	0.4048	0.3974	0.4106	0.6818	0.586	0.612	0.2872	0.2597	0.3245
1700	0.0752	0.0741	0.0751	1.0165	1.0844	1.0615	0.4395	0.4369	0.447	0.4058	0.3991	0.4113	0.6817	0.5871	0.6128	0.2829	0.2583	0.3248
1710	0.0751	0.0741	0.0753	1.0193	1.0855	1.0633	0.4414	0.4383	0.4494	0.4086	0.4012	0.4134	0.6824	0.5886	0.6133	0.2796	0.2586	0.3246
1720	0.0752	0.0742	0.0753	1.0194	1.0865	1.0619	0.4423	0.4387	0.4505	0.4101	0.4036	0.4145	0.6838	0.5899	0.6139	0.2775	0.2592	0.325
1730	0.0751	0.0742	0.0752	1.0206	1.0874	1.0625	0.4439	0.4401	0.4516	0.4104	0.4057	0.416	0.6842	0.5903	0.6145	0.2754	0.2602	0.3251
1740	0.0751	0.0741	0.0752	1.0209	1.0879	1.0618	0.4447	0.4412	0.4533	0.4112	0.4076	0.4179	0.6839	0.5911	0.6151	0.2732	0.2606	0.3251
1750	0.0751	0.0743	0.0754	1.0213	1.0882	1.0622	0.446	0.4421	0.4531	0.4118	0.4093	0.42	0.6833	0.5908	0.615	0.2692	0.2592	0.3256
1760	0.0751	0.0742	0.0753	1.0224	1.089	1.0635	0.4474	0.4436	0.4552	0.413	0.411	0.4216	0.6831	0.5913	0.6151	0.267	0.2586	0.3261
1770	0.0751	0.0742	0.0753	1.0231	1.0902	1.0641	0.4482	0.445	0.4569	0.4142	0.4136	0.4243	0.6844	0.5932	0.6166	0.265	0.2606	0.3261
1780	0.0751	0.0741	0.0752	1.0221	1.0908	1.0627	0.449	0.4466	0.4588	0.4155	0.4151	0.4255	0.6843	0.5923	0.6151	0.2618	0.2587	0.3257
1790	0.075	0.0742	0.0754	1.0249	1.0912	1.0641	0.4502	0.4478	0.4602	0.4168	0.4178	0.4281	0.685	0.5944	0.6174	0.2605	0.2601	0.326
1800	0.0752	0.0742	0.0754	1.0233	1.0925	1.0626	0.4505	0.4484	0.4616	0.4182	0.4196	0.4294	0.6829	0.5939	0.6162	0.2572	0.2583	0.3263
1810	0.0751	0.0741	0.0752	1.0252	1.0928	1.0639	0.452	0.45	0.464	0.4195	0.421	0.4317	0.6831	0.5956	0.6161	0.2537	0.2573	0.3265
1820	0.0751	0.0742	0.0753	1.0267	1.0937	1.0652	0.4526	0.451	0.4653	0.4211	0.4227	0.4341	0.6855	0.5962	0.616	0.2518	0.2575	0.3273
1830	0.0751	0.0741	0.0752	1.027	1.0953	1.0636	0.4528	0.4507	0.4653	0.4224	0.4244	0.4359	0.6872	0.5977	0.6192	0.2511	0.2605	0.3283
1840	0.0752	0.0741	0.0753	1.0274	1.0953	1.0641	0.454	0.4519	0.4655	0.4236	0.4258	0.4373	0.687	0.5985	0.6197	0.2504	0.2624	0.3287
1850	0.0751	0.0741	0.0751	1.0281	1.0954	1.0648	0.4545	0.4523	0.4653	0.4256	0.4277	0.4394	0.6864	0.5996	0.6205	0.2484	0.2631	0.3291
1860	0.075	0.0741	0.0752	1.0289	1.0956	1.065	0.4553	0.4526	0.4656	0.4264	0.429	0.4405	0.6862	0.6007	0.6213	0.2481	0.2638	0.3299
1870	0.0751	0.0741	0.0753	1.0288	1.0964	1.0648	0.4563	0.4531	0.4655	0.428	0.4305	0.4418	0.6841	0.6008	0.6207	0.2468	0.2637	0.3302
1880	0.0751	0.0742	0.0752	1.028	1.0964	1.0641	0.4569	0.4543	0.466	0.4292	0.4324	0.4432	0.6857	0.6003	0.6199	0.246	0.2631	0.3309
1890	0.075	0.0742	0.0752	1.03	1.0979	1.0655	0.4585	0.4555	0.4685	0.4316	0.4347	0.4458	0.6856	0.6021	0.622	0.2441	0.2644	0.331
1900	0.0751	0.0741	0.0752	1.0303	1.0976	1.0655	0.4592	0.4555	0.4689	0.4328	0.4361	0.4471	0.6862	0.6024	0.6221	0.2436	0.2652	0.331
1910	0.0751	0.0743	0.0753	1.0314	1.0985	1.0653	0.4595	0.4567	0.4696	0.4343	0.4378	0.4487	0.6864	0.6029	0.6228	0.2422	0.2657	0.3313
1920	0.0751	0.0741	0.0752	1.0316	1.0988	1.066	0.4604	0.457	0.47	0.4361	0.4394	0.4496	0.6854	0.6034	0.6219	0.2408	0.2648	0.3314
1930	0.0751	0.0742	0.0753	1.0328	1.0989	1.0662	0.4614	0.4578	0.4711	0.4378	0.4411	0.4513	0.686	0.604	0.623	0.2395	0.2648	0.3314
1940	0.0751	0.0741	0.0751	1.0334	1.1	1.0664	0.4621	0.4587	0.4721	0.4396	0.4433	0.4531	0.6858	0.6039	0.6235	0.2385	0.2643	0.3319
1950	0.075	0.0741	0.0752	1.0344	1.101	1.0662	0.4635	0.459	0.4731	0.4413	0.4454	0.4542	0.6857	0.6051	0.6254	0.2381	0.2659	0.332
1960	0.0752	0.0742	0.0753	1.0342	1.1013	1.0663	0.4641	0.4596	0.4739	0.443	0.4466	0.4554	0.6874	0.6056	0.6259	0.2385	0.2665	0.3327
1970	0.0751	0.0741	0.0752	1.0347	1.1013	1.0667	0.4654	0.4604	0.4744	0.4449	0.4486	0.457	0.6866	0.6058	0.6261	0.238	0.2666	0.3327
1980	0.0751	0.0742	0.0753	1.0344	1.102	1.0672	0.4661	0.4618	0.4748	0.4467	0.4501	0.4587	0.6851	0.6059	0.6255	0.236	0.2663	0.3329
1990	0.0751	0.0742	0.0753	1.0356	1.1019	1.0666	0.4666	0.4621	0.4761	0.4484	0.4511	0.4599	0.6854	0.6049	0.6247	0.2349	0.2651	0.3336
2000	0.075	0.0742	0.0755	1.0356	1.1028	1.0678	0.468	0.463	0.477	0.4504	0.4532	0.4612	0.6859	0.6056	0.6254	0.2326	0.2645	0.3342
2010	0.0749	0.0741	0.0752	1.0367	1.1033	1.0677	0.4696	0.4642	0.4793	0.4523	0.4549	0.4633	0.6858	0.6057	0.6261	0.2315	0.2646	0.3345
2020	0.075	0.0741	0.0752	1.035	1.1039	1.0665	0.47	0.4641	0.4803	0.4536	0.4556	0.4645	0.6849	0.6058	0.6262	0.2301	0.2642	0.3347
2030	0.0749	0.0741	0.0753	1.0363	1.1043	1.0668	0.471	0.4651	0.4818	0.4555	0.4578	0.4653	0.6852	0.6054	0.6259	0.2287	0.2633	0.3352
2040	0.0751	0.0741	0.0752	1.037	1.1051	1.0674	0.4714	0.4656	0.4831	0.4565	0.4586	0.4665	0.6865	0.6066	0.628	0.228	0.2648	0.3354
2050	0.0751	0.0741	0.0753	1.0376	1.1056	1.0673	0.472	0.4663	0.4838	0.4584	0.4607	0.4676	0.6864	0.6067	0.6291	0.2275	0.2653	0.3354
2060	0.0752	0.0741	0.0753	1.0382	1.1062	1.0682	0.4732	0.4667	0.4852	0.4597	0.4615	0.4687	0.6861	0.6072	0.6295	0.2265	0.2652	0.3355
2070	0.0751	0.0741	0.0752	1.0372	1.1071	1.0679	0.4737	0.4671	0.4858	0.4615	0.463	0.4694	0.6861	0.6072	0.6294	0.226	0.2649	0.3359
2080	0.0752	0.0742	0.0754	1.0391	1.1067	1.0676	0.4744	0.4684	0.4869	0.4629	0.4647	0.4709	0.6861	0.6077	0.6303	0.2251	0.2654	0.3361
2090	0.075	0.0742	0.0753	1.0388	1.1072	1.0675	0.4749	0.4679	0.4872	0.4641	0.4657	0.4723	0.6868	0.6078	0.6307	0.2254	0.2664	0.3364
2100	0.075	0.0742	0.0753	1.0368	1.1063	1.0642	0.4758	0.4684	0.4873	0.465	0.466	0.471	0.6854	0.6053	0.6281	0.224	0.2649	0.3364
2110	0.075	0.074	0.0754	1.04	1.1089	1.0664	0.4779	0.4698	0.4898	0.4664	0.4672	0.4741	0.687	0.6126	0.6329	0.2248	0.2687	0.3372
2120	0.0749	0.0744	0.0754	1.0356	1.1087	1.0642	0.4782	0.4698	0.4897	0.4679	0.4683	0.4734	0.6847	0.6088	0.6306	0.224	0.2654	0.3373
2130	0.0752	0.0741	0.0754	1.0394	1.1089	1.0685	0.4795	0.4711	0.4917	0.4696	0.4706	0.4756	0.6857	0.6079	0.6317	0.2233	0.2647	0.3378
2140	0.0751	0.0741	0.0752	1.0411	1.1091	1.0688	0.4797	0.4702	0.491	0.4707	0.4713	0.4759	0.6868	0.6074	0.6314	0.2224	0.2631	0.3379
2150	0.0751	0.0742	0.0753	1.0417	1.1107	1.0687	0.4803	0.4713	0.4923	0.4721	0.4726	0.4763	0.6865	0.6076	0.6318	0.2212	0.2613	0.3377
2160	0.075	0.0741	0.0753	1.0406	1.1106	1.0684	0.4804	0.4712	0.4936	0.4729	0.4736	0.4764	0.6873	0.6065	0.6312	0.2207	0.2587	0.3378
2170	0.075	0.0742	0.0753	1.041	1.1101	1.0683	0.4811	0.4717	0.4934	0.4742	0.4749	0.4777	0.6869	0.6059	0.6313	0.2191	0.2564	0.3385
2180	0.0751	0.0741	0.0751	1.0424	1.1104	1.07	0.4817	0.4723	0.4953	0.4754	0.476	0.4787	0.6872	0.6063	0.6323	0.2183	0.2551	0.3391
2190	0.075	0.0742	0.0754	1.0439	1.1117	1.0705	0.4826	0.4728	0.4961	0.4769	0.4772	0.4797	0.6876	0.6063	0.6324	0.217	0.2541	0.3393
2200	0.0752	0.0741	0.0751	1.0443	1.1115	1.0708	0.4831	0.4729	0.497	0.4778	0.4778	0.4811	0.6888	0.6058	0.6325	0.2164	0.2527	0.3397
2210	0.0751	0.0741	0.0754	1.0451	1.1128	1.0714	0.4836	0.4732	0.4982	0.4789	0.4792	0.4813	0.6905	0.6103	0.6358	0.2162	0.2551	0.3406
2220	0.075	0.0741	0.0754	1.0437	1.1122	1.0703	0.4838	0.4734	0.4982	0.4796	0.4799	0.4822	0.6909	0.6102	0.6362	0.2172	0.2569	0.3408
2230	0.075	0.0742	0.0751	1.045	1.1118	1.0714	0.4844	0.4735	0.4988	0.4806	0.4802	0.4828	0.6912	0.6082	0.6365	0.2169	0.2569	0.3413
2240	0.0751	0.0742	0.0753	1.0457	1.1122	1.0726	0.4849	0.4734	0.4992	0.4815	0.4813	0.4833	0.6922	0.608	0.636	0.2171	0.2578	0.342
2250	0.075	0.0743	0.0752	1.0466	1.1129	1.0728	0.4855	0.4741	0.4996	0.4822	0.4825	0.4838	0.6909	0.6082	0.6365	0.2163	0.2581	0.3424
2260	0.0751	0.0741	0.0752	1.0504	1.1139	1.0752	0.4861	0.4738	0.5007	0.4837	0.4844	0.4859	0.6937	0.6116	0.6403	0.217	0.2624	0.3426
2270	0.0752	0.0743	0.0755	1.0481	1.1135	1.0745	0.4856	0.4727	0.4997	0.4839	0.4844	0.485	0.6934	0.6127	0.6412	0.2189	0.2643	0.3431
2280	0.075	0.0742	0.0753	1.0486	1.1142	1.0737	0.4855	0.4731	0.4993	0.4847	0.4853	0.486	0.6935	0.6136	0.6413	0.2208	0.2653	0.3434
2290	0.0751	0.074	0.0753	1.0478	1.114	1.073	0.4855	0.473	0.4989	0.4848	0.4857	0.485	0.6921	0.613	0.6408	0.2218	0.265	0.3441
2300	0.0751	0.0741	0.0753	1.0477	1.1132	1.0731	0.4852	0.4724	0.4983	0.4854	0.4864	0.4856	0.6925	0.613	0.6409	0.2239	0.2651	0.3449
2310	0.0751	0.0741	0.0753	1.0498	1.114	1.0745	0.4856	0.4727	0.4994	0.4863	0.4877	0.4865	0.6935	0.6138	0.6419	0.224	0.2642	0.3456
2320	0.0751	0.0741	0.0753	1.0471	1.1135	1.0714	0.4852	0.4715	0.4976	0.4864	0.4879	0.4859	0.6932	0.6131	0.641	0.2251	0.2625	0.3466
2330	0.0751	0.0741	0.0754	1.048	1.1144	1.0722	0.4858	0.4722	0.4979	0.4876	0.488	0.4862	0.6926	0.616	0.6428	0.2273	0.263	0.3474
2340	0.075	0.0741	0.0753	1.0464	1.1136	1.0701	0.4852	0.4719	0.4969	0.4881	0.4893	0.4867	0.693	0.6131	0.641	0.2282	0.263	0.348
2350	0.075	0.0742	0.0754	1.0501	1.1147	1.0727	0.4861	0.4722	0.4981	0.4892	0.4901	0.4873	0.6935	0.6121	0.6417	0.2281	0.2631	0.3482
2360	0.075	0.0742	0.0754	1.05	1.1149	1.0722	0.486	0.4715	0.4966	0.4899	0.4908	0.4877	0.6945	0.6138	0.643	0.229	0.2662	0.3491
