# Supplementary material for: The trade-off of Vibrio parahaemolyticus between bacteriophage resistance and growth competitiveness
Source: Front Microbiol. 2024 Jun 11;15:1346251. doi: 10.3389/fmicb.2024.1346251 (PMC11196418; doi:10.3389/fmicb.2024.1346251)
Supplement: Supplementary file 6 [file Data_Sheet_6.xlsx]

## Sheet: Sheet1
S7. The growth of Biolog plates of the wild-type strain and the anti-phage mutant strain
Time (min)	A1-M1	A1-M2	A1-M3	A1-W1	A1-W2	A1-W3	A2-M1	A2-M2	A2-M3	A2-W1	A2-W2	A2-W3	A3-M1	A3-M2	A3-M3	A3-W1	A3-W2	A3-W3	A4-M1	A4-M2	A4-M3	A4-W1	A4-W2	A4-W3	A5-M1	A5-M2	A5-M3	A5-W1	A5-W2	A5-W3	A6-M1	A6-M2	A6-M3	A6-W1	A6-W2	A6-W3	A7-M1	A7-M2	A7-M3	A7-W1	A7-W2	A7-W3	A8-M1	A8-M2	A8-M3	A8-W1	A8-W2	A8-W3	A9-M1
	Negative Control	Negative Control	Negative Control	Negative Control	Negative Control	Negative Control	Dextrin	Dextrin	Dextrin	Dextrin	Dextrin	Dextrin	D-Maltose	D-Maltose	D-Maltose	D-Maltose	D-Maltose	D-Maltose	D-Trehalose	D-Trehalose	D-Trehalose	D-Trehalose	D-Trehalose	D-Trehalose	D-Cellobiose	D-Cellobiose	D-Cellobiose	D-Cellobiose	D-Cellobiose	D-Cellobiose	Gentiobiose	Gentiobiose	Gentiobiose	Gentiobiose	Gentiobiose	Gentiobiose	Sucrose	Sucrose	Sucrose	Sucrose	Sucrose	Sucrose	D-Turanose	D-Turanose	D-Turanose	D-Turanose	D-Turanose	D-Turanose	Stachyose
0	0.1336	0.1308	0.1628	0.2333	0.1906	0.1475	0.1509	0.2008	0.2057	0.1983	0.2461	0.1874	0.1387	0.1376	0.1722	0.1407	0.1823	0.1871	0.1507	0.1601	0.1701	0.1295	0.1486	0.1798	0.1475	0.1507	0.1728	0.1883	0.1657	0.1794	0.1426	0.1998	0.1983	0.2438	0.1447	0.1849	0.1364	0.1476	0.178	0.2529	0.1705	0.1869	0.1389	0.2894	0.16	0.2656	0.1545	0.155	0.1388
10	0.1573	0.1358	0.1758	0.1961	0.1863	0.1491	0.1766	0.1486	0.1955	0.1923	0.1908	0.1866	0.1389	0.1431	0.1943	0.1512	0.182	0.1695	0.1754	0.1681	0.1761	0.1257	0.1479	0.1624	0.1526	0.1684	0.189	0.1579	0.166	0.1629	0.1357	0.1558	0.1846	0.2491	0.1426	0.1851	0.1327	0.1442	0.1779	0.3234	0.1697	0.1791	0.1287	0.1876	0.1634	0.2393	0.1549	0.1532	0.1459
20	0.15	0.149	0.183	0.1714	0.1771	0.1502	0.1623	0.1499	0.2082	0.1752	0.1873	0.1844	0.1451	0.1462	0.1963	0.1432	0.1826	0.164	0.1828	0.1729	0.194	0.1342	0.1545	0.1608	0.1439	0.1718	0.1896	0.2093	0.1684	0.1499	0.1352	0.1599	0.1964	0.1697	0.1478	0.18	0.1324	0.1473	0.1838	0.2832	0.1742	0.1744	0.1337	0.1921	0.1694	0.1745	0.1601	0.1505	0.1421
30	0.1523	0.1646	0.1979	0.1681	0.1764	0.1546	0.165	0.1617	0.217	0.1803	0.1941	0.183	0.1419	0.1598	0.2145	0.1394	0.1858	0.1644	0.1891	0.1825	0.2089	0.1278	0.1586	0.161	0.1452	0.1814	0.2058	0.1938	0.1716	0.1499	0.1378	0.169	0.2077	0.1811	0.1531	0.1769	0.1351	0.1565	0.201	0.2874	0.1759	0.1721	0.1448	0.1997	0.1885	0.1736	0.1651	0.1477	0.1432
40	0.157	0.18	0.2141	0.1724	0.1825	0.1584	0.1684	0.1782	0.2409	0.1759	0.1978	0.1824	0.1478	0.1751	0.2341	0.1422	0.1904	0.1663	0.1937	0.1943	0.2294	0.1249	0.1645	0.1633	0.1489	0.1968	0.2224	0.1425	0.1772	0.1524	0.1415	0.1801	0.2228	0.2122	0.1595	0.1756	0.1407	0.1706	0.2265	0.2482	0.1797	0.1738	0.1685	0.2122	0.2116	0.2446	0.1727	0.1497	0.1472
50	0.1641	0.1949	0.2298	0.1683	0.1924	0.1654	0.1749	0.1986	0.2662	0.1702	0.205	0.1858	0.1552	0.191	0.2551	0.1404	0.1977	0.1694	0.1997	0.2085	0.2507	0.1251	0.173	0.1666	0.1542	0.2103	0.2373	0.14	0.185	0.1559	0.147	0.1908	0.2368	0.2048	0.1681	0.1767	0.1487	0.1881	0.2551	0.2316	0.186	0.1758	0.173	0.2265	0.2317	0.2414	0.182	0.1546	0.1526
60	0.1677	0.209	0.2467	0.165	0.2012	0.1721	0.1777	0.2213	0.2873	0.1627	0.2131	0.1892	0.165	0.2114	0.2778	0.1432	0.2072	0.1737	0.199	0.2268	0.2694	0.127	0.183	0.1714	0.1607	0.22	0.2524	0.1436	0.1947	0.1617	0.1532	0.203	0.2513	0.1881	0.179	0.179	0.1577	0.2091	0.2805	0.212	0.1955	0.1799	0.1776	0.2382	0.2467	0.2275	0.1935	0.162	0.1568
70	0.1803	0.2244	0.2622	0.1618	0.2099	0.1799	0.1912	0.2435	0.3066	0.1598	0.2233	0.1953	0.1733	0.2339	0.2985	0.1416	0.2168	0.1791	0.2096	0.244	0.2904	0.1275	0.1936	0.1754	0.1709	0.2333	0.264	0.1411	0.2043	0.1677	0.1614	0.2163	0.2642	0.1825	0.1894	0.182	0.1707	0.2317	0.308	0.2061	0.2046	0.1859	0.1874	0.2478	0.2627	0.2205	0.2053	0.1708	0.1662
80	0.1873	0.2401	0.2737	0.159	0.2175	0.1888	0.2012	0.2638	0.3244	0.1595	0.2325	0.2016	0.1835	0.2555	0.3202	0.1377	0.2253	0.1861	0.2131	0.2599	0.3124	0.1271	0.2033	0.1814	0.1786	0.2437	0.2769	0.1375	0.2134	0.1757	0.1689	0.2294	0.2771	0.1791	0.1982	0.1858	0.1833	0.2561	0.3399	0.2026	0.2138	0.1932	0.196	0.2592	0.2757	0.2146	0.2165	0.1813	0.1719
90	0.197	0.2498	0.2886	0.156	0.2261	0.1975	0.2124	0.2796	0.3437	0.1555	0.2414	0.2117	0.1942	0.2784	0.3531	0.1398	0.2334	0.1914	0.2188	0.2781	0.3419	0.1294	0.2128	0.1845	0.1869	0.255	0.2926	0.14	0.2218	0.1802	0.1776	0.2462	0.2969	0.1688	0.2074	0.1883	0.1976	0.2813	0.3704	0.1908	0.2229	0.2006	0.2066	0.2672	0.2909	0.2033	0.2276	0.1893	0.1794
100	0.2048	0.2669	0.3026	0.1533	0.2323	0.2048	0.2223	0.2963	0.3605	0.1539	0.2497	0.2205	0.203	0.3071	0.387	0.1366	0.2425	0.1982	0.2217	0.2975	0.3641	0.1284	0.2237	0.1896	0.1954	0.2683	0.3046	0.1361	0.2317	0.1863	0.1858	0.2656	0.3202	0.1669	0.2156	0.1921	0.2117	0.2955	0.3929	0.1861	0.2321	0.2082	0.2161	0.2781	0.3046	0.197	0.2377	0.1987	0.1858
110	0.2089	0.2769	0.316	0.1508	0.2382	0.2101	0.2307	0.3171	0.3808	0.1521	0.2579	0.2285	0.2105	0.3399	0.4201	0.1351	0.2511	0.2027	0.2249	0.3165	0.3819	0.1288	0.2337	0.1938	0.2001	0.2795	0.3178	0.1336	0.2375	0.1907	0.1914	0.2844	0.3349	0.1662	0.2214	0.1939	0.2219	0.3124	0.4163	0.1832	0.2421	0.2142	0.2234	0.2903	0.3172	0.1915	0.2472	0.2058	0.1897
120	0.2124	0.2864	0.3268	0.1501	0.2413	0.2136	0.2384	0.3346	0.3982	0.15	0.266	0.2343	0.2178	0.369	0.4481	0.1358	0.2593	0.2059	0.2274	0.3372	0.4003	0.131	0.2397	0.1972	0.204	0.291	0.3299	0.1341	0.2437	0.1949	0.1961	0.2968	0.3485	0.1608	0.2272	0.1958	0.2342	0.3372	0.4346	0.1776	0.2518	0.222	0.2297	0.298	0.3275	0.1851	0.2578	0.2142	0.1941
130	0.2136	0.2967	0.333	0.1501	0.2449	0.2187	0.2432	0.351	0.414	0.1481	0.2748	0.2428	0.224	0.4004	0.4764	0.1384	0.2674	0.2101	0.2281	0.3654	0.4207	0.1344	0.2465	0.2	0.2066	0.3029	0.3381	0.1358	0.2496	0.1984	0.1991	0.3133	0.3662	0.1566	0.232	0.1978	0.2463	0.3629	0.4576	0.1724	0.2632	0.2307	0.2336	0.3075	0.3377	0.1794	0.2679	0.2205	0.1967
140	0.2188	0.307	0.3444	0.1514	0.2484	0.2223	0.2509	0.3646	0.4246	0.1458	0.2823	0.2481	0.2308	0.4334	0.5104	0.1374	0.276	0.215	0.2317	0.3897	0.4459	0.1357	0.2531	0.2017	0.2117	0.3158	0.3522	0.1328	0.2545	0.2017	0.2033	0.3346	0.3864	0.1616	0.2362	0.1992	0.2632	0.3936	0.4859	0.1824	0.2754	0.2406	0.2416	0.3149	0.3479	0.1822	0.2766	0.227	0.2014
150	0.2186	0.3131	0.3492	0.1551	0.2526	0.2247	0.2556	0.3783	0.4352	0.1419	0.2899	0.2521	0.2373	0.4621	0.5407	0.142	0.2821	0.2189	0.2312	0.4118	0.4647	0.1562	0.2588	0.2041	0.2131	0.327	0.3641	0.1474	0.2591	0.2047	0.2051	0.3565	0.4035	0.152	0.2405	0.2008	0.2676	0.4197	0.5085	0.2025	0.2828	0.2489	0.2435	0.3239	0.3563	0.1693	0.2853	0.2332	0.2022
160	0.2226	0.3197	0.3581	0.1608	0.2548	0.227	0.2612	0.392	0.4469	0.1413	0.2906	0.2573	0.2459	0.4926	0.5734	0.1497	0.285	0.2247	0.2345	0.4369	0.4891	0.152	0.2629	0.206	0.2172	0.339	0.3779	0.1521	0.2628	0.2073	0.2087	0.3785	0.4267	0.1558	0.2431	0.2022	0.2726	0.4494	0.5334	0.1998	0.2902	0.2518	0.251	0.3316	0.3678	0.1742	0.292	0.2379	0.2056
170	0.2241	0.325	0.3617	0.1682	0.2592	0.2294	0.2653	0.4043	0.46	0.1418	0.2968	0.2604	0.2521	0.5202	0.5982	0.1599	0.2928	0.2299	0.2364	0.4664	0.5061	0.1639	0.268	0.2086	0.2198	0.3542	0.3903	0.1591	0.267	0.2092	0.2113	0.4007	0.4467	0.1609	0.2474	0.2035	0.2818	0.4827	0.5546	0.2064	0.3013	0.2558	0.2563	0.3391	0.3735	0.1876	0.3003	0.2417	0.2079
180	0.2265	0.3303	0.3676	0.1796	0.2612	0.2318	0.2707	0.4187	0.4729	0.1406	0.2997	0.2638	0.2569	0.5504	0.6274	0.1728	0.3009	0.2344	0.2391	0.4934	0.5262	0.1805	0.2713	0.2109	0.2225	0.3698	0.4057	0.169	0.2704	0.2117	0.214	0.4281	0.4679	0.1669	0.2501	0.2043	0.2933	0.5141	0.576	0.212	0.3113	0.2633	0.263	0.3463	0.3805	0.195	0.308	0.247	0.2104
190	0.227	0.3367	0.3752	0.1895	0.2636	0.2346	0.275	0.43	0.4868	0.1421	0.3038	0.2683	0.2643	0.579	0.6577	0.1863	0.3076	0.2378	0.2419	0.5159	0.5456	0.1896	0.2755	0.2131	0.2248	0.3862	0.4215	0.1799	0.274	0.2131	0.2154	0.4525	0.492	0.177	0.2527	0.2047	0.3041	0.5455	0.5989	0.2222	0.3226	0.2731	0.2695	0.3549	0.3889	0.2051	0.3172	0.2535	0.2129
200	0.2281	0.3419	0.3812	0.2049	0.2667	0.2327	0.2795	0.4418	0.4986	0.1469	0.31	0.2663	0.2736	0.6096	0.6914	0.2011	0.3172	0.2356	0.2448	0.5399	0.568	0.2078	0.2802	0.2153	0.226	0.4014	0.4392	0.1913	0.277	0.2113	0.2167	0.4795	0.5145	0.1865	0.2555	0.1995	0.3123	0.5751	0.6205	0.2381	0.3321	0.2764	0.2769	0.3627	0.3975	0.2158	0.3248	0.2529	0.2135
210	0.2288	0.347	0.3881	0.2204	0.2681	0.2372	0.2844	0.4515	0.5115	0.1448	0.3126	0.2738	0.2824	0.6409	0.7241	0.2202	0.3251	0.2498	0.248	0.5598	0.5892	0.2284	0.2844	0.2174	0.2268	0.4178	0.4577	0.2039	0.2795	0.2142	0.2183	0.5075	0.5407	0.1984	0.2575	0.205	0.3237	0.6024	0.6431	0.2629	0.3444	0.2896	0.2845	0.3714	0.4073	0.2216	0.3326	0.2633	0.2149
220	0.2295	0.3522	0.3845	0.2318	0.2702	0.2381	0.2899	0.4662	0.5261	0.1613	0.3164	0.2768	0.2919	0.6763	0.7543	0.2414	0.3336	0.2558	0.2518	0.58	0.6063	0.2485	0.288	0.219	0.2277	0.4348	0.4717	0.2288	0.2818	0.213	0.2194	0.5219	0.563	0.2111	0.2595	0.204	0.3383	0.6319	0.6531	0.2792	0.3562	0.2941	0.2921	0.38	0.4125	0.2348	0.3399	0.2674	0.2159
230	0.2296	0.3606	0.3992	0.2391	0.2727	0.2396	0.2943	0.4786	0.542	0.1488	0.3201	0.2813	0.3017	0.609	0.7961	0.2611	0.3391	0.2629	0.2566	0.6162	0.6249	0.2687	0.292	0.2223	0.2288	0.4523	0.494	0.2308	0.2837	0.2157	0.2204	0.5521	0.5985	0.2206	0.2618	0.207	0.3513	0.6204	0.6829	0.2888	0.3679	0.3049	0.2995	0.3891	0.426	0.2452	0.3447	0.2743	0.2175
240	0.2304	0.3649	0.4048	0.2461	0.2748	0.2384	0.2974	0.4936	0.5587	0.1504	0.325	0.2823	0.3099	0.6467	0.7865	0.2773	0.3476	0.2638	0.2596	0.6329	0.6437	0.2852	0.2964	0.225	0.2288	0.4695	0.5143	0.2421	0.2909	0.2147	0.2213	0.58	0.632	0.2346	0.2628	0.2061	0.3638	0.6772	0.7009	0.2973	0.3802	0.311	0.3035	0.3976	0.435	0.2529	0.3501	0.2772	0.2175
250	0.2304	0.3692	0.4038	0.2565	0.2768	0.2412	0.2994	0.5088	0.5769	0.1585	0.3286	0.2886	0.3183	0.6698	0.8081	0.3019	0.3552	0.2754	0.2636	0.6638	0.6636	0.3034	0.3012	0.2274	0.229	0.4882	0.5327	0.2532	0.2946	0.2175	0.2221	0.5925	0.6685	0.2468	0.265	0.2097	0.3786	0.6881	0.7105	0.3294	0.3919	0.3236	0.3112	0.4108	0.4416	0.2615	0.3539	0.2861	0.2186
260	0.2313	0.3752	0.4183	0.2672	0.2787	0.2421	0.3019	0.5241	0.5978	0.1634	0.3326	0.2919	0.3275	0.6952	0.8533	0.3305	0.3642	0.2821	0.2681	0.6755	0.6837	0.3344	0.3061	0.2298	0.23	0.5302	0.5603	0.2692	0.2994	0.2188	0.2233	0.6089	0.6623	0.2626	0.2682	0.2111	0.3938	0.6986	0.7308	0.3475	0.4029	0.3337	0.3192	0.4355	0.453	0.2649	0.3642	0.2926	0.2204
270	0.2318	0.381	0.4257	0.2765	0.281	0.2404	0.3062	0.5412	0.6197	0.1777	0.3366	0.2927	0.3373	0.7094	0.8712	0.3627	0.3717	0.2843	0.2724	0.6872	0.6513	0.3645	0.311	0.2338	0.2307	0.5565	0.585	0.2803	0.3024	0.2181	0.2244	0.6255	0.7008	0.2864	0.2732	0.2111	0.4094	0.7087	0.7502	0.3894	0.4165	0.3412	0.328	0.4545	0.4604	0.2803	0.3693	0.2958	0.2211
280	0.2323	0.3862	0.4327	0.2833	0.283	0.241	0.3094	0.5618	0.6449	0.1892	0.3404	0.2955	0.3461	0.7247	0.8852	0.3965	0.3795	0.291	0.2764	0.6997	0.69	0.3899	0.3154	0.2364	0.2314	0.579	0.6212	0.2936	0.306	0.2194	0.2256	0.6428	0.7258	0.2941	0.2713	0.2117	0.4249	0.7234	0.7634	0.4176	0.4281	0.3523	0.3357	0.4644	0.4684	0.2905	0.3746	0.3012	0.2227
290	0.2328	0.3912	0.4395	0.288	0.2853	0.2411	0.3127	0.5813	0.6721	0.2059	0.344	0.2976	0.3564	0.733	0.9233	0.39	0.3891	0.2977	0.2809	0.7104	0.7178	0.4107	0.3192	0.2403	0.2316	0.6007	0.6237	0.3037	0.3077	0.2204	0.2261	0.6535	0.7384	0.3147	0.2729	0.2135	0.4389	0.7345	0.7802	0.4767	0.4392	0.3635	0.3428	0.4381	0.4758	0.2915	0.377	0.3057	0.2217
300	0.2329	0.3975	0.4318	0.2941	0.287	0.2421	0.3137	0.603	0.6987	0.2345	0.3469	0.2999	0.366	0.7505	0.9201	0.4177	0.3976	0.3065	0.2854	0.7253	0.7338	0.4077	0.3224	0.2429	0.2314	0.6228	0.6609	0.3186	0.3106	0.222	0.2264	0.6757	0.7814	0.3329	0.2739	0.2146	0.454	0.746	0.7804	0.4073	0.4483	0.3744	0.3493	0.4489	0.4804	0.3073	0.3912	0.3135	0.2231
310	0.2336	0.4036	0.447	0.2973	0.2896	0.2426	0.3188	0.626	0.7298	0.2565	0.3504	0.302	0.3773	0.7542	0.9657	0.446	0.4056	0.3153	0.29	0.7355	0.7349	0.4416	0.3259	0.2466	0.2324	0.6448	0.6768	0.3221	0.3141	0.2231	0.2266	0.6894	0.8082	0.3613	0.2745	0.2163	0.4669	0.7583	0.8012	0.4576	0.4588	0.3844	0.357	0.4532	0.491	0.3096	0.4012	0.32	0.2233
320	0.2343	0.4078	0.447	0.3022	0.291	0.2433	0.3199	0.6507	0.7595	0.2694	0.3537	0.3038	0.3879	0.7657	0.9756	0.4915	0.4146	0.3231	0.2942	0.7483	0.7274	0.4538	0.3289	0.2498	0.2328	0.6648	0.7008	0.3328	0.3168	0.2243	0.2275	0.7059	0.8345	0.3942	0.275	0.2175	0.4942	0.7739	0.8103	0.4858	0.4686	0.3944	0.3646	0.4592	0.4997	0.309	0.408	0.3193	0.2243
330	0.2346	0.4125	0.449	0.3051	0.2927	0.2443	0.3215	0.6766	0.7896	0.2876	0.3571	0.3112	0.3993	0.7781	1.0023	0.4955	0.4226	0.3347	0.2979	0.7589	0.7397	0.4798	0.3313	0.2538	0.2331	0.6869	0.7204	0.3521	0.3216	0.2259	0.2275	0.7192	0.8522	0.3901	0.2757	0.2189	0.521	0.7838	0.8205	0.5425	0.4805	0.4065	0.3712	0.4648	0.5066	0.3151	0.4147	0.3413	0.2245
340	0.2351	0.4123	0.4481	0.3086	0.2951	0.2452	0.3208	0.7027	0.8181	0.2994	0.3608	0.3079	0.4123	0.7818	1.0215	0.5084	0.4315	0.357	0.302	0.7653	0.747	0.4975	0.3343	0.2591	0.2337	0.7071	0.742	0.3589	0.3092	0.2269	0.2289	0.7291	0.8705	0.3945	0.2759	0.2199	0.5402	0.7971	0.8254	0.5749	0.4948	0.4213	0.3786	0.4681	0.5126	0.3202	0.4196	0.3475	0.2252
350	0.2355	0.4115	0.4487	0.3104	0.299	0.2456	0.3194	0.7268	0.8484	0.3186	0.3637	0.3125	0.4258	0.7892	1.0381	0.5261	0.4393	0.3628	0.3061	0.7762	0.7573	0.5175	0.3385	0.2683	0.2342	0.7234	0.7614	0.372	0.3149	0.2277	0.2289	0.7347	0.8901	0.4159	0.2765	0.2208	0.5516	0.8083	0.8326	0.5999	0.5085	0.4358	0.3855	0.4744	0.5203	0.3241	0.4278	0.3567	0.2264
360	0.2358	0.4108	0.4469	0.3114	0.3075	0.2464	0.3244	0.7514	0.8758	0.3388	0.3667	0.3107	0.4405	0.7933	1.048	0.5488	0.4491	0.3708	0.3106	0.787	0.7617	0.5313	0.3426	0.2748	0.2356	0.7444	0.7829	0.3765	0.3171	0.2289	0.23	0.7418	0.9119	0.44	0.2772	0.2224	0.5674	0.8175	0.8341	0.6349	0.5215	0.4483	0.3947	0.4828	0.5281	0.3259	0.4348	0.3657	0.2263
370	0.236	0.4146	0.446	0.3147	0.3092	0.2472	0.3263	0.7788	0.9031	0.3465	0.3695	0.312	0.4583	0.7969	1.0603	0.567	0.459	0.3761	0.314	0.7942	0.7627	0.5498	0.346	0.279	0.2358	0.7633	0.7883	0.3937	0.3182	0.2312	0.2302	0.7458	0.9287	0.4601	0.2782	0.2244	0.5809	0.8212	0.8414	0.6578	0.5578	0.454	0.4015	0.4874	0.5353	0.3371	0.4408	0.3725	0.2259
380	0.2365	0.4132	0.4473	0.314	0.3119	0.2491	0.3291	0.8021	0.9279	0.3621	0.3718	0.3159	0.4457	0.8005	1.0829	0.5834	0.4691	0.3813	0.3179	0.8078	0.7739	0.5734	0.351	0.2855	0.2363	0.7819	0.7961	0.4052	0.3185	0.2405	0.2309	0.7483	0.9407	0.4805	0.2797	0.2301	0.5947	0.8222	0.8454	0.6748	0.5658	0.4591	0.4092	0.4937	0.5433	0.3387	0.45	0.3791	0.2282
390	0.2368	0.4125	0.4466	0.3149	0.3143	0.2495	0.3289	0.825	0.9511	0.3712	0.3745	0.3176	0.4551	0.8091	1.1009	0.5915	0.4788	0.387	0.322	0.8145	0.7801	0.5893	0.3557	0.2896	0.2372	0.8004	0.8002	0.4222	0.3197	0.2427	0.2323	0.7566	0.953	0.5038	0.2812	0.2349	0.6084	0.8262	0.8534	0.6996	0.5797	0.4696	0.4178	0.5014	0.5511	0.3438	0.4572	0.3832	0.2296
400	0.2373	0.4109	0.4447	0.315	0.314	0.2499	0.3311	0.8446	0.9695	0.3833	0.3774	0.3186	0.4698	0.8145	1.1121	0.6077	0.4896	0.3919	0.3252	0.8246	0.781	0.5994	0.3594	0.2963	0.2379	0.8163	0.81	0.4315	0.3202	0.2415	0.2317	0.7625	0.9729	0.5338	0.2828	0.2426	0.6255	0.8294	0.8428	0.7121	0.5908	0.4779	0.4247	0.5072	0.5594	0.3424	0.4672	0.3871	0.2306
410	0.2375	0.4103	0.4441	0.3156	0.3011	0.2503	0.3296	0.8653	0.9863	0.3953	0.3784	0.3197	0.4773	0.8222	1.1218	0.6226	0.4959	0.3984	0.3279	0.8319	0.7845	0.6099	0.3625	0.2991	0.2372	0.828	0.8177	0.4451	0.3216	0.2414	0.2317	0.7691	0.9868	0.5477	0.2826	0.227	0.6277	0.8316	0.847	0.7265	0.5985	0.4869	0.4283	0.5139	0.5657	0.3572	0.4738	0.3922	0.2293
420	0.2379	0.4085	0.444	0.3156	0.304	0.2507	0.3339	0.8807	1.0001	0.4071	0.38	0.3209	0.4931	0.8247	1.1455	0.6499	0.5049	0.4059	0.3324	0.84	0.7881	0.6237	0.3657	0.3003	0.2387	0.841	0.8235	0.4618	0.3233	0.2415	0.2324	0.7759	1.0013	0.5696	0.2834	0.2231	0.6281	0.8337	0.8483	0.7408	0.6086	0.495	0.4394	0.518	0.5747	0.3522	0.4778	0.3977	0.2304
430	0.2382	0.4105	0.4441	0.3155	0.3036	0.2506	0.3348	0.8983	1.0169	0.4285	0.3826	0.3216	0.5058	0.8357	1.1676	0.6429	0.5419	0.4139	0.3363	0.8447	0.7961	0.6298	0.3699	0.3025	0.2395	0.8563	0.83	0.4807	0.3246	0.2425	0.2331	0.7811	1.0172	0.5833	0.2847	0.2257	0.6306	0.8368	0.8473	0.7453	0.6215	0.5025	0.4473	0.5252	0.5832	0.3565	0.4864	0.4032	0.2313
440	0.239	0.4087	0.4437	0.3165	0.3046	0.2508	0.3348	0.9098	1.0278	0.4385	0.3846	0.3225	0.5174	0.8409	1.1751	0.6549	0.5339	0.4207	0.3402	0.8531	0.8035	0.6456	0.3749	0.3051	0.2398	0.8672	0.8378	0.5005	0.3262	0.2435	0.2332	0.7843	1.0293	0.6124	0.286	0.2268	0.6318	0.8383	0.8473	0.7632	0.6292	0.5089	0.458	0.5288	0.5923	0.3633	0.4951	0.4094	0.2318
450	0.2397	0.4104	0.4436	0.3167	0.3053	0.2512	0.3377	0.9216	1.0362	0.4505	0.3858	0.3236	0.5271	0.8457	1.1831	0.6664	0.5428	0.4282	0.3429	0.8566	0.8071	0.6542	0.3799	0.3062	0.2404	0.8787	0.8456	0.5118	0.3276	0.2441	0.2336	0.7912	1.0408	0.6206	0.2863	0.227	0.6324	0.8393	0.8504	0.7728	0.6343	0.5162	0.466	0.5308	0.6012	0.3681	0.5016	0.4162	0.2325
460	0.2396	0.4102	0.4431	0.3194	0.3066	0.2509	0.3376	0.9317	1.041	0.4567	0.3875	0.3242	0.5404	0.8547	1.1958	0.6718	0.5514	0.4352	0.3468	0.8647	0.8137	0.6736	0.3855	0.3045	0.2411	0.8876	0.8524	0.5311	0.3286	0.2449	0.2343	0.7935	1.0553	0.6328	0.2866	0.2269	0.6349	0.8433	0.8526	0.7765	0.6412	0.522	0.4852	0.5322	0.6109	0.3737	0.5084	0.4227	0.2336
470	0.237	0.4102	0.444	0.3212	0.308	0.2514	0.3391	0.9393	1.0455	0.4641	0.3892	0.3253	0.553	0.8589	1.207	0.6819	0.5616	0.4412	0.3506	0.868	0.8212	0.6943	0.3918	0.2895	0.2417	0.8958	0.8608	0.5509	0.3285	0.2461	0.2347	0.8011	1.0654	0.6488	0.2874	0.2278	0.6366	0.8431	0.8576	0.7828	0.6466	0.53	0.4903	0.5362	0.62	0.3806	0.5166	0.4296	0.2346
480	0.2405	0.4095	0.4441	0.3215	0.3088	0.2516	0.3384	0.9456	1.0458	0.4765	0.3903	0.3258	0.5624	0.8658	1.219	0.6894	0.568	0.4472	0.3527	0.8784	0.8269	0.7032	0.3959	0.2955	0.2421	0.9043	0.8668	0.5698	0.3298	0.2466	0.2361	0.8022	1.0781	0.6582	0.2881	0.2279	0.6325	0.8465	0.8577	0.7901	0.6516	0.5267	0.4884	0.5393	0.6287	0.3891	0.5232	0.436	0.2371
490	0.2409	0.4103	0.4446	0.3205	0.3101	0.2517	0.3411	0.9498	1.0468	0.4859	0.3922	0.3271	0.5755	0.8724	1.2282	0.6927	0.5752	0.4542	0.3564	0.8849	0.8315	0.7149	0.3962	0.2975	0.2427	0.9127	0.8726	0.591	0.3302	0.2473	0.2354	0.8093	1.0909	0.6681	0.2886	0.228	0.6323	0.8499	0.8629	0.8017	0.6524	0.5251	0.5028	0.5463	0.639	0.3971	0.531	0.4435	0.2359
500	0.2401	0.4111	0.4444	0.3192	0.3119	0.2516	0.3369	0.9522	1.0454	0.4962	0.3927	0.3318	0.5861	0.8846	1.2407	0.6968	0.5833	0.4601	0.3594	0.8884	0.8361	0.7233	0.3977	0.2992	0.2432	0.9224	0.8706	0.6199	0.3313	0.2479	0.2349	0.8088	1.0963	0.6786	0.2885	0.2283	0.6334	0.852	0.8677	0.8095	0.6564	0.5248	0.5093	0.5448	0.6476	0.4051	0.5379	0.4504	0.2371
510	0.2398	0.411	0.4442	0.3187	0.3126	0.252	0.341	0.9526	1.0438	0.5065	0.3948	0.3278	0.5982	0.8866	1.2488	0.7069	0.5909	0.4651	0.3634	0.8938	0.8454	0.733	0.3999	0.3008	0.2437	0.9297	0.8797	0.6554	0.332	0.2485	0.2353	0.8154	1.1033	0.6894	0.2906	0.2283	0.6345	0.8561	0.8748	0.8203	0.6614	0.5235	0.5103	0.5507	0.6562	0.4147	0.5448	0.4581	0.2376
520	0.244	0.4129	0.4442	0.319	0.3136	0.2522	0.3416	0.9527	1.0411	0.5214	0.3961	0.3306	0.6091	0.8939	1.2598	0.7067	0.5977	0.4711	0.3672	0.8966	0.8522	0.7392	0.4036	0.3028	0.2438	0.9382	0.8832	0.6208	0.3321	0.2493	0.2355	0.819	1.1204	0.6956	0.2917	0.2284	0.6374	0.8621	0.8751	0.8254	0.6648	0.5255	0.5105	0.5524	0.6646	0.4262	0.5514	0.4647	0.2347
530	0.2452	0.4143	0.4446	0.3204	0.3145	0.253	0.3417	0.9535	1.0356	0.5395	0.397	0.3288	0.6195	0.8999	1.2736	0.7138	0.6041	0.4765	0.3713	0.9007	0.8571	0.7479	0.4064	0.305	0.2443	0.943	0.8917	0.6302	0.3333	0.25	0.2354	0.822	1.1312	0.7046	0.2926	0.2289	0.6406	0.8648	0.8842	0.8348	0.6678	0.5259	0.5115	0.554	0.6747	0.4325	0.5568	0.4721	0.2365
540	0.2454	0.4076	0.4438	0.3191	0.3158	0.2534	0.3583	0.9497	1.0324	0.5577	0.3978	0.3293	0.6287	0.9032	1.2876	0.7188	0.6092	0.4817	0.3747	0.9045	0.8611	0.7575	0.4101	0.3069	0.2452	0.9475	0.8968	0.646	0.3332	0.2506	0.2354	0.8232	1.1416	0.7097	0.2928	0.229	0.6462	0.8695	0.8867	0.8396	0.6716	0.5271	0.5145	0.5577	0.6821	0.4425	0.5632	0.4791	0.2364
550	0.2505	0.3977	0.4441	0.3193	0.3158	0.2545	0.3576	0.949	1.0282	0.5753	0.395	0.3299	0.6332	0.9169	1.3	0.7226	0.6089	0.4861	0.3786	0.9041	0.8674	0.7639	0.4105	0.3091	0.2468	0.9523	0.9039	0.6492	0.3321	0.2512	0.2357	0.8294	1.1516	0.714	0.289	0.2295	0.6454	0.87	0.8934	0.8494	0.6687	0.5278	0.5163	0.5562	0.6906	0.4511	0.564	0.4859	0.2416
560	0.2528	0.3911	0.4421	0.3195	0.3177	0.2542	0.3368	0.9459	1.0258	0.5959	0.3998	0.3306	0.6304	0.9204	1.3041	0.7291	0.6208	0.4922	0.3826	0.9081	0.8721	0.773	0.4142	0.3099	0.2478	0.9495	0.8913	0.6637	0.3341	0.2514	0.2355	0.8311	1.164	0.7255	0.294	0.229	0.6464	0.872	0.8889	0.8566	0.6732	0.5313	0.5184	0.5644	0.6958	0.4612	0.5751	0.4925	0.245
570	0.2567	0.3939	0.4461	0.3224	0.3194	0.2556	0.3388	0.9445	1.0219	0.6138	0.3999	0.3307	0.6299	0.9258	1.3278	0.7411	0.6255	0.4956	0.3859	0.9146	0.8838	0.784	0.4172	0.3126	0.249	0.9518	0.9133	0.6717	0.3347	0.2519	0.235	0.8368	1.1709	0.7274	0.2935	0.2297	0.6476	0.8785	0.8983	0.8667	0.676	0.5308	0.5242	0.5652	0.7068	0.4694	0.5807	0.4987	0.2505
580	0.2562	0.3936	0.4453	0.3197	0.32	0.2568	0.3376	0.9417	1.0172	0.6392	0.4019	0.3309	0.6338	0.9273	1.3354	0.7541	0.6316	0.501	0.3902	0.9202	0.8876	0.7878	0.4197	0.3146	0.2508	0.9551	0.9188	0.6912	0.3359	0.2521	0.2354	0.8405	1.1799	0.7341	0.2954	0.2295	0.6482	0.8836	0.8933	0.8779	0.68	0.5324	0.5297	0.5663	0.7148	0.4816	0.5881	0.5047	0.2482
590	0.2562	0.391	0.4451	0.32	0.3208	0.2593	0.3386	0.9376	1.0143	0.66	0.4027	0.3313	0.6325	0.9362	1.3428	0.7807	0.6363	0.5058	0.3937	0.9232	0.8923	0.7906	0.4213	0.3178	0.2528	0.9552	0.9233	0.7007	0.3319	0.2529	0.235	0.8414	1.1899	0.7289	0.2952	0.2305	0.6497	0.8882	0.8958	0.8849	0.68	0.5329	0.5351	0.5668	0.7226	0.491	0.5937	0.5113	0.2489
600	0.2544	0.3906	0.4448	0.3208	0.3218	0.2586	0.3384	0.935	1.0113	0.6809	0.4046	0.3319	0.6357	0.9401	1.3517	0.7719	0.6428	0.5108	0.3969	0.9308	0.8983	0.7958	0.4244	0.319	0.2534	0.957	0.9281	0.7092	0.3327	0.2531	0.2362	0.8472	1.1952	0.7454	0.2973	0.2303	0.6504	0.8923	0.8997	0.8977	0.6815	0.5354	0.5398	0.5682	0.7289	0.4999	0.6025	0.5174	0.2502
610	0.2583	0.3918	0.4449	0.319	0.3224	0.2591	0.3395	0.9326	1.01	0.7045	0.4049	0.3322	0.6346	0.9487	1.3578	0.8097	0.6445	0.5149	0.3997	0.9324	0.9003	0.8028	0.4266	0.3207	0.2538	0.9604	0.9308	0.7242	0.3332	0.2535	0.2354	0.8509	1.2031	0.7441	0.2971	0.2304	0.6516	0.8964	0.9031	0.9074	0.6816	0.5355	0.5444	0.5705	0.7365	0.5112	0.6043	0.5234	0.2501
620	0.2702	0.39	0.4441	0.3193	0.3229	0.2594	0.3395	0.9286	1.0079	0.725	0.4065	0.3318	0.6365	0.9506	1.3616	0.8213	0.6515	0.5199	0.4034	0.9368	0.9059	0.8075	0.431	0.3223	0.2534	0.9636	0.9322	0.7351	0.333	0.2534	0.2349	0.854	1.2068	0.7507	0.2991	0.2304	0.6552	0.9006	0.9076	0.9197	0.6801	0.5366	0.5481	0.5742	0.7434	0.5215	0.6119	0.528	0.2475
630	0.2805	0.3888	0.4413	0.3194	0.3239	0.2604	0.3401	0.9263	1.0062	0.7462	0.4073	0.3337	0.6383	0.9551	1.3806	0.8032	0.6536	0.524	0.4066	0.9397	0.9085	0.8121	0.4337	0.3259	0.2542	0.9632	0.9217	0.7521	0.335	0.2539	0.2362	0.8533	1.2231	0.7505	0.2995	0.2307	0.6557	0.9063	0.9111	0.9326	0.6814	0.5387	0.5531	0.5781	0.7501	0.5312	0.617	0.5339	0.2454
640	0.2587	0.3885	0.4441	0.3179	0.3241	0.2613	0.3401	0.9246	1.0046	0.7694	0.4078	0.3326	0.6398	0.9639	1.3866	0.8105	0.6574	0.5281	0.4106	0.9434	0.9155	0.8282	0.4366	0.3274	0.2533	0.962	0.9429	0.7647	0.3361	0.2534	0.2358	0.8568	1.2228	0.7484	0.3005	0.2304	0.6569	0.9117	0.9165	0.9469	0.6813	0.5394	0.5578	0.5848	0.7574	0.5408	0.623	0.5387	0.2448
650	0.2566	0.3886	0.4417	0.3171	0.3249	0.26	0.3386	0.9218	1.001	0.7891	0.4082	0.3382	0.644	0.9664	1.4014	0.8274	0.6607	0.533	0.4139	0.9451	0.9178	0.8274	0.4397	0.33	0.252	0.9612	0.9252	0.7684	0.3356	0.2539	0.2355	0.8604	1.2289	0.7689	0.3002	0.2308	0.6575	0.9113	0.9196	0.9602	0.6826	0.5416	0.5623	0.5911	0.7644	0.5512	0.628	0.5437	0.2452
660	0.2538	0.3872	0.4444	0.3189	0.3255	0.2605	0.3382	0.9207	1.0043	0.8081	0.4095	0.332	0.6468	0.9675	1.414	0.8333	0.6645	0.5361	0.4174	0.9496	0.9241	0.8351	0.4429	0.3315	0.252	0.9579	0.9453	0.7785	0.3363	0.2537	0.2352	0.8632	1.2306	0.7755	0.3018	0.2305	0.6598	0.9151	0.9224	0.9787	0.6843	0.5412	0.5681	0.5966	0.7722	0.5636	0.6349	0.5476	0.2466
670	0.2511	0.384	0.4428	0.3201	0.3259	0.259	0.3384	0.9184	1.0002	0.8277	0.4092	0.3331	0.6488	0.9693	1.4189	0.8484	0.6673	0.5416	0.4206	0.9513	0.9275	0.8377	0.4466	0.334	0.2515	0.9576	0.9325	0.7978	0.3371	0.2538	0.2364	0.8639	1.2372	0.7758	0.3022	0.2307	0.6615	0.9202	0.9278	0.9835	0.6832	0.5442	0.5744	0.6023	0.7751	0.573	0.64	0.5539	0.2477
680	0.2491	0.3856	0.4457	0.32	0.3272	0.2597	0.3392	0.9172	1.0037	0.8461	0.4094	0.3329	0.6516	0.9759	1.413	0.8613	0.6692	0.5445	0.4246	0.9566	0.9301	0.8392	0.4491	0.3364	0.2491	0.953	0.9533	0.8042	0.3377	0.2537	0.2346	0.8675	1.2401	0.7681	0.303	0.2306	0.6623	0.9274	0.9328	0.9966	0.6843	0.5444	0.5797	0.6085	0.7839	0.5925	0.6453	0.5583	0.2484
690	0.2497	0.3849	0.4471	0.3187	0.3265	0.259	0.3388	0.9175	1.0013	0.8647	0.4087	0.3328	0.6539	0.9776	1.4273	0.8679	0.6712	0.5481	0.4276	0.9597	0.9332	0.8391	0.4521	0.339	0.2478	0.9518	0.9411	0.8106	0.3382	0.2535	0.2361	0.8709	1.2472	0.7675	0.3027	0.2306	0.6636	0.9291	0.9367	0.9985	0.684	0.5459	0.5866	0.6148	0.7884	0.5945	0.6491	0.563	0.2488
700	0.2466	0.384	0.4515	0.3182	0.3269	0.2578	0.339	0.9164	1.0043	0.8823	0.4077	0.3329	0.6564	0.9829	1.4121	0.8748	0.6737	0.5513	0.4319	0.9629	0.936	0.8454	0.4561	0.3416	0.247	0.9526	0.9569	0.816	0.3392	0.2539	0.2351	0.8735	1.244	0.792	0.3036	0.2308	0.6624	0.9322	0.9393	1.0159	0.685	0.5467	0.5898	0.6225	0.7974	0.6036	0.6547	0.5676	0.242
710	0.2452	0.382	0.4538	0.3185	0.3274	0.2573	0.3388	0.9163	1.0048	0.8972	0.4088	0.3326	0.6591	0.9841	1.4087	0.8845	0.6762	0.5543	0.4353	0.967	0.94	0.8513	0.4597	0.3441	0.2452	0.9518	0.9605	0.8189	0.3396	0.2538	0.2346	0.8755	1.247	0.7918	0.3043	0.231	0.6641	0.939	0.9422	1.0148	0.6856	0.5482	0.5963	0.6307	0.804	0.6148	0.6598	0.5723	0.2424
720	0.2466	0.3806	0.4563	0.3183	0.3279	0.2564	0.3392	0.9168	1.0018	0.9136	0.4073	0.3327	0.662	0.9875	1.4208	0.9466	0.6777	0.5574	0.4388	0.9692	0.9453	0.8535	0.4617	0.3464	0.2451	0.9486	0.9518	0.8215	0.3398	0.2539	0.2347	0.8784	1.2471	0.7907	0.3041	0.2311	0.666	0.9423	0.9465	1.0241	0.6856	0.5491	0.603	0.6416	0.8064	0.6226	0.6645	0.5761	0.2429
730	0.245	0.379	0.4483	0.318	0.3282	0.2549	0.3393	0.9171	1.0054	0.9299	0.4081	0.3327	0.6645	0.9861	1.4102	0.9516	0.6802	0.5597	0.4416	0.9734	0.9477	0.8619	0.4656	0.3482	0.2444	0.9475	0.964	0.8245	0.3406	0.2539	0.234	0.8814	1.2496	0.8026	0.3062	0.2311	0.6667	0.9438	0.9504	1.0313	0.6862	0.5496	0.6076	0.6466	0.816	0.634	0.6695	0.5802	0.2414
740	0.2447	0.3789	0.4468	0.3194	0.3287	0.2548	0.3395	0.9162	1.0086	0.9383	0.4078	0.3348	0.666	0.9924	1.4113	0.9563	0.6824	0.5628	0.4457	0.9748	0.9531	0.8691	0.4686	0.3504	0.2437	0.9484	0.9691	0.8297	0.341	0.2538	0.2341	0.8829	1.2495	0.7983	0.3056	0.2311	0.6667	0.949	0.9534	1.0384	0.6876	0.5512	0.6131	0.655	0.8245	0.6439	0.6737	0.5842	0.2561
750	0.2452	0.3787	0.4426	0.3183	0.3293	0.2548	0.3388	0.9188	1.0052	0.9516	0.4073	0.3338	0.669	0.9942	1.4239	0.9711	0.6863	0.5654	0.4493	0.981	0.9602	0.8707	0.4722	0.353	0.2429	0.9462	0.9589	0.831	0.3416	0.2537	0.2342	0.8872	1.253	0.8182	0.3063	0.2312	0.669	0.953	0.9592	1.0399	0.6902	0.5518	0.6194	0.6634	0.8248	0.6501	0.6784	0.588	0.2629
760	0.2421	0.3801	0.4441	0.3186	0.3288	0.2563	0.3375	0.9199	1.0102	0.9618	0.4066	0.3324	0.6708	0.9978	1.4087	0.9655	0.6886	0.5676	0.4528	0.9825	0.9571	0.8732	0.4745	0.3562	0.2428	0.9439	0.9718	0.8388	0.3423	0.254	0.2347	0.8877	1.2519	0.811	0.3067	0.2316	0.6682	0.9557	0.9626	1.0459	0.6939	0.5524	0.624	0.6731	0.8346	0.659	0.683	0.5921	0.2579
770	0.2414	0.3796	0.4431	0.3184	0.3294	0.2544	0.3372	0.9212	1.0142	0.9722	0.4059	0.3311	0.6728	1.0002	1.4114	0.9774	0.6908	0.5707	0.4562	0.9851	0.9607	0.8782	0.4778	0.3567	0.2432	0.9449	0.9742	0.8412	0.3427	0.2533	0.2341	0.8916	1.252	0.8058	0.308	0.2308	0.6723	0.9599	0.9646	1.0474	0.6967	0.5533	0.6346	0.6826	0.8413	0.6671	0.688	0.5956	0.2433
780	0.242	0.3815	0.4399	0.3182	0.3298	0.2547	0.337	0.9233	1.011	0.9809	0.4055	0.3319	0.6756	1.005	1.4197	0.9821	0.6927	0.5733	0.4601	0.99	0.9672	0.8814	0.4811	0.3599	0.2433	0.9439	0.9681	0.8473	0.343	0.2536	0.2344	0.8963	1.2484	0.8188	0.3079	0.2316	0.6721	0.9629	0.9682	1.0598	0.6992	0.5543	0.6453	0.6929	0.8423	0.6766	0.692	0.6004	0.2356
790	0.2423	0.3801	0.4415	0.3164	0.3296	0.2539	0.3354	0.924	1.0152	0.9891	0.4049	0.3309	0.6784	1.0001	1.4092	0.9784	0.695	0.5761	0.4636	0.99	0.97	0.8843	0.4851	0.3615	0.2439	0.945	0.9796	0.8532	0.3438	0.2533	0.2343	0.8969	1.253	0.84	0.3093	0.231	0.6725	0.9641	0.9732	1.0509	0.6996	0.5552	0.644	0.6954	0.8523	0.6875	0.6966	0.6041	0.2353
800	0.2436	0.3806	0.4414	0.3174	0.3307	0.2532	0.3351	0.9253	1.0184	0.9951	0.4039	0.3311	0.6802	1.0051	1.4124	0.9855	0.6954	0.5785	0.467	0.9935	0.9676	0.8926	0.4877	0.3632	0.2433	0.9468	0.9817	0.8567	0.3446	0.2531	0.2342	0.9015	1.2532	0.8313	0.3083	0.2308	0.6736	0.967	0.9773	1.0646	0.6995	0.5563	0.6473	0.7055	0.8585	0.6907	0.6995	0.6082	0.2365
810	0.2436	0.3831	0.441	0.3174	0.3308	0.2531	0.3346	0.9284	1.0234	1.0004	0.4039	0.3309	0.6824	1.0116	1.4117	0.9889	0.6974	0.581	0.4704	0.9961	0.9729	0.8953	0.4921	0.3659	0.2427	0.9511	0.9818	0.8623	0.3441	0.2534	0.2339	0.9052	1.2544	0.8517	0.3097	0.2312	0.6753	0.9716	0.9792	1.0583	0.7003	0.5573	0.6528	0.7108	0.8645	0.6993	0.7043	0.6128	0.2381
820	0.2428	0.3825	0.4411	0.3174	0.3305	0.2524	0.3342	0.9308	1.0227	1.0035	0.4037	0.3305	0.6846	1.0131	1.4167	1.0023	0.6988	0.5833	0.4747	0.9989	0.9751	0.9027	0.4947	0.3674	0.2429	0.9535	0.9895	0.8695	0.3454	0.2532	0.2342	0.9078	1.2545	0.8324	0.3089	0.231	0.6775	0.9754	0.9834	1.0632	0.7028	0.5576	0.6592	0.7184	0.869	0.7048	0.7102	0.6162	0.2374
830	0.241	0.3831	0.4393	0.3165	0.3305	0.2529	0.3331	0.9321	1.0258	1.0091	0.403	0.3301	0.6866	1.0143	1.4137	1.0054	0.701	0.5849	0.478	1.0002	0.9749	0.9043	0.5028	0.37	0.2428	0.9532	0.9864	0.877	0.3446	0.2532	0.234	0.9126	1.2534	0.8808	0.3094	0.2311	0.6781	0.9787	0.9872	1.0661	0.7042	0.5589	0.6614	0.7265	0.8737	0.7115	0.712	0.6206	0.2362
840	0.24	0.3823	0.437	0.3159	0.331	0.2528	0.3325	0.9344	1.0296	1.0135	0.4031	0.3301	0.6886	1.0151	1.4294	1.0022	0.7035	0.5871	0.482	1.0034	0.9858	0.9066	0.5207	0.3722	0.2426	0.9527	0.9883	0.8805	0.3453	0.2532	0.2341	0.9157	1.2515	0.8868	0.3103	0.2312	0.6803	0.9831	0.9904	1.0682	0.7056	0.5596	0.6682	0.7368	0.8766	0.7187	0.7164	0.6245	0.2382
850	0.2427	0.3848	0.4388	0.317	0.3306	0.2532	0.3328	0.9372	1.0308	1.0169	0.4004	0.3304	0.6924	1.0191	1.4161	1.0061	0.7031	0.5888	0.4852	1.0046	0.9843	0.9126	0.5306	0.3749	0.2431	0.9568	0.9926	0.8862	0.3451	0.2533	0.2335	0.9174	1.2525	0.9154	0.3082	0.2315	0.6825	0.9866	0.9955	1.0725	0.7056	0.5606	0.6722	0.7459	0.8843	0.7246	0.7182	0.6291	0.2362
860	0.2414	0.3828	0.4385	0.3161	0.3302	0.2534	0.3316	0.9385	1.0358	1.0178	0.4009	0.3301	0.6943	1.0214	1.4323	1.0128	0.7057	0.5904	0.4887	1.0064	0.9866	0.9197	0.5268	0.3768	0.2426	0.9532	0.994	0.8919	0.3449	0.253	0.2337	0.9191	1.2524	0.8888	0.3098	0.2312	0.6827	0.9891	0.9952	1.0738	0.7068	0.5604	0.6619	0.7538	0.8879	0.7308	0.7231	0.6325	0.2358
870	0.2412	0.3843	0.439	0.3164	0.3302	0.2516	0.331	0.9413	1.0361	1.0185	0.3999	0.3293	0.6975	1.0211	1.4202	1.025	0.7053	0.592	0.4922	1.0089	0.9868	0.922	0.5248	0.3782	0.242	0.9563	0.9965	0.9004	0.3451	0.253	0.2338	0.9234	1.2553	0.8837	0.3093	0.2311	0.6833	0.9924	0.9986	1.0786	0.7071	0.5617	0.6724	0.76	0.8963	0.7375	0.7268	0.6359	0.2344
880	0.2374	0.3804	0.4381	0.3148	0.3307	0.2518	0.3295	0.9423	1.0387	1.0203	0.3995	0.328	0.6993	1.0233	1.4216	1.0195	0.7074	0.5939	0.496	1.0112	0.9889	0.9253	0.5233	0.3803	0.2414	0.9605	0.9947	0.9016	0.3448	0.2526	0.2339	0.9227	1.2529	0.8866	0.3085	0.2307	0.6824	0.9963	1.0031	1.0764	0.7102	0.5621	0.6616	0.7708	0.9018	0.7447	0.7308	0.6397	0.2345
890	0.2397	0.3789	0.4376	0.3156	0.3305	0.2516	0.3297	0.9456	1.0416	1.0227	0.3988	0.3283	0.7034	1.0238	1.4238	1.0243	0.7073	0.5958	0.5	1.0118	0.9881	0.9267	0.5259	0.3824	0.2413	0.9582	0.9935	0.9052	0.3455	0.2525	0.234	0.9302	1.2518	0.894	0.3084	0.2308	0.686	0.999	1.0057	1.0805	0.7098	0.563	0.6736	0.7795	0.9075	0.75	0.7336	0.643	0.2377
900	0.2391	0.3808	0.4361	0.3152	0.331	0.252	0.3294	0.9469	1.0463	1.0221	0.4	0.3286	0.7062	1.0248	1.436	1.0256	0.7093	0.5975	0.5037	1.0141	0.9957	0.931	0.5273	0.385	0.2413	0.9591	0.9934	0.911	0.3456	0.2529	0.2338	0.9297	1.2441	0.8856	0.3091	0.2311	0.6915	1.0021	1.004	1.0834	0.7131	0.5637	0.6815	0.7874	0.9112	0.7543	0.7376	0.6465	0.2364
910	0.24	0.3852	0.4375	0.3152	0.331	0.2498	0.3292	0.9505	1.0487	1.0211	0.3978	0.3267	0.7106	1.0318	1.4279	1.034	0.7093	0.5997	0.5071	1.0166	0.9943	0.9325	0.5292	0.3865	0.2416	0.9638	0.9909	0.9115	0.3461	0.2524	0.2341	0.9323	1.2478	0.9332	0.3087	0.2306	0.696	1.0041	1.0106	1.0872	0.7147	0.5646	0.6912	0.797	0.92	0.7601	0.7405	0.6495	0.2378
920	0.2373	0.3843	0.4373	0.3175	0.3311	0.2501	0.3281	0.9534	1.0512	1.0194	0.3976	0.3266	0.7117	1.0331	1.4306	1.0392	0.7106	0.6004	0.5109	1.0177	0.9938	0.9399	0.5309	0.3885	0.2406	0.965	0.988	0.9162	0.3458	0.2523	0.235	0.9355	1.2471	0.8787	0.3091	0.2306	0.6949	1.0068	1.0124	1.0904	0.7167	0.5654	0.696	0.8044	0.9248	0.766	0.7446	0.6527	0.2312
930	0.24	0.3833	0.4362	0.315	0.3311	0.2509	0.3283	0.9549	1.053	1.0192	0.3972	0.3259	0.7164	1.0352	1.4344	1.0392	0.7119	0.6013	0.5142	1.0191	0.9936	0.9407	0.5333	0.3912	0.2421	0.9656	0.9841	0.9159	0.346	0.2521	0.2337	0.9368	1.2472	0.8834	0.3089	0.2307	0.6972	1.0108	1.0173	1.0884	0.7193	0.566	0.7052	0.8124	0.9311	0.7702	0.7477	0.6559	0.2322
940	0.2386	0.3819	0.4348	0.3144	0.3311	0.2522	0.3276	0.957	1.0567	1.0177	0.396	0.3261	0.7173	1.0373	1.4467	1.0469	0.7108	0.6025	0.5183	1.0209	1.0051	0.9448	0.5361	0.3941	0.2403	0.9623	0.9842	0.9163	0.3454	0.2526	0.2344	0.9394	1.2419	0.9069	0.3086	0.231	0.6964	1.0137	1.0174	1.0888	0.7198	0.567	0.7096	0.8219	0.9363	0.7754	0.7504	0.6597	0.2331
950	0.2381	0.3838	0.4382	0.3142	0.3305	0.2551	0.3275	0.96	1.0603	1.0162	0.3962	0.3219	0.7199	1.0393	1.4406	1.0517	0.7143	0.6057	0.522	1.0228	1.0001	0.9466	0.538	0.3961	0.2403	0.969	0.983	0.9181	0.3462	0.2525	0.2343	0.9407	1.2416	0.8982	0.3095	0.2312	0.6989	1.015	1.0205	1.095	0.7224	0.568	0.7183	0.8308	0.9426	0.7798	0.7556	0.6652	0.2286
960	0.2369	0.383	0.4383	0.3144	0.3306	0.255	0.3275	0.9614	1.061	1.0143	0.395	0.3222	0.7213	1.0417	1.4409	1.0534	0.7135	0.6068	0.5261	1.0233	1.0001	0.9497	0.5392	0.3989	0.2398	0.966	0.9807	0.919	0.3454	0.2526	0.234	0.9432	1.2403	0.921	0.3091	0.2312	0.6994	1.0177	1.0242	1.0959	0.7236	0.5694	0.7237	0.8375	0.9485	0.7836	0.7574	0.6685	0.2286
970	0.2366	0.3849	0.4402	0.3148	0.3311	0.2547	0.3271	0.9647	1.0642	1.0127	0.3947	0.3216	0.7237	1.0428	1.4448	1.0577	0.7145	0.6081	0.5295	1.0243	1.0005	0.9536	0.5434	0.401	0.24	0.9683	0.9818	0.9206	0.3456	0.2524	0.2338	0.9447	1.2425	0.9393	0.3092	0.2312	0.6996	1.0201	1.0266	1.095	0.7263	0.5705	0.7299	0.8456	0.9534	0.7896	0.7609	0.6717	0.2316
980	0.2358	0.3851	0.4389	0.3127	0.3312	0.2557	0.3268	0.9674	1.0654	1.0119	0.3947	0.3218	0.7257	1.0457	1.4545	1.0569	0.7154	0.6102	0.5333	1.0269	1.0087	0.955	0.5443	0.4033	0.2402	0.9669	0.9796	0.9215	0.3457	0.2526	0.234	0.9454	1.234	0.9196	0.3094	0.2314	0.6994	1.0232	1.0247	1.1004	0.7293	0.5716	0.737	0.8537	0.9574	0.7927	0.7642	0.6757	0.2324
990	0.2367	0.3873	0.4385	0.3114	0.3312	0.2551	0.3265	0.97	1.0697	1.0107	0.394	0.3218	0.728	1.0498	1.4507	1.0539	0.7163	0.6104	0.5369	1.0286	1.0047	0.9543	0.5474	0.4052	0.2407	0.9755	0.9807	0.9204	0.3462	0.2527	0.2338	0.9496	1.2389	0.9246	0.3098	0.2312	0.7021	1.0248	1.031	1.1008	0.7302	0.5724	0.7431	0.8633	0.9648	0.7991	0.7678	0.6794	0.2287
1000	0.2328	0.3855	0.4373	0.3126	0.3309	0.2545	0.3246	0.973	1.0737	1.0086	0.3938	0.3207	0.7284	1.0512	1.455	1.0627	0.719	0.6113	0.5412	1.0307	1.0061	0.9598	0.5506	0.4071	0.2392	0.976	0.9811	0.921	0.3466	0.2521	0.234	0.949	1.238	0.9233	0.3102	0.2311	0.7014	1.0271	1.0336	1.1097	0.7322	0.5723	0.7464	0.8685	0.9695	0.8008	0.7698	0.6828	0.2294
1010	0.2338	0.3837	0.4332	0.3124	0.3309	0.2545	0.3243	0.9745	1.076	1.0074	0.3931	0.3204	0.7307	1.0576	1.4674	1.0649	0.7183	0.6116	0.5449	1.0281	1.0142	0.9624	0.5528	0.4093	0.2394	0.9767	0.982	0.9224	0.3457	0.2524	0.2341	0.9504	1.233	0.9231	0.3102	0.2311	0.7034	1.0287	1.0335	1.1106	0.735	0.5732	0.7522	0.8793	0.9736	0.8058	0.7722	0.6857	0.2307
1020	0.2325	0.3849	0.4333	0.3129	0.3314	0.2535	0.3234	0.9772	1.0776	1.0063	0.393	0.3202	0.732	1.0622	1.459	1.0694	0.7201	0.6116	0.5486	1.0314	1.0093	0.9683	0.5559	0.4113	0.2387	0.9775	0.9786	0.9192	0.3466	0.252	0.2346	0.9544	1.2348	0.9282	0.3101	0.2309	0.7041	1.0311	1.0389	1.1142	0.7371	0.5749	0.7559	0.8829	0.9798	0.8084	0.7757	0.6889	0.2294
1030	0.2341	0.3856	0.4328	0.3108	0.3318	0.2539	0.3237	0.9795	1.0805	1.0047	0.3921	0.3201	0.7357	1.0636	1.4665	1.0766	0.7216	0.6127	0.5528	1.0329	1.0094	0.9708	0.5587	0.4131	0.2395	0.9803	0.9792	0.9187	0.3465	0.2522	0.2349	0.9553	1.2365	0.9295	0.3104	0.231	0.706	1.0347	1.0408	1.1166	0.7394	0.5775	0.7636	0.8898	0.9849	0.816	0.7786	0.6924	0.2301
1040	0.2333	0.3855	0.4311	0.3113	0.3306	0.2527	0.3231	0.9818	1.0839	1.0044	0.3916	0.3198	0.7371	1.0648	1.4634	1.071	0.7235	0.6131	0.5566	1.0347	1.0088	0.9697	0.5615	0.415	0.2386	0.9794	0.9772	0.9198	0.3458	0.2519	0.2349	0.9536	1.2311	0.9291	0.3111	0.2309	0.7069	1.0386	1.0408	1.1191	0.7411	0.5806	0.7679	0.8963	0.9888	0.8192	0.7814	0.696	0.2311
1050	0.233	0.3847	0.4308	0.3087	0.3315	0.2535	0.3224	0.9851	1.0889	1.0029	0.3918	0.3204	0.7388	1.0645	1.4806	1.0697	0.7222	0.6142	0.5599	1.035	1.018	0.9712	0.564	0.4175	0.2382	0.9807	0.9847	0.9203	0.3456	0.2522	0.2349	0.9531	1.2292	0.9452	0.3112	0.2311	0.7069	1.0384	1.0441	1.1202	0.7462	0.5835	0.7704	0.904	0.9912	0.824	0.7843	0.6993	0.2296
1060	0.2326	0.3844	0.4303	0.3093	0.3309	0.2533	0.3223	0.9859	1.0902	1.003	0.3916	0.3202	0.7412	1.0638	1.4742	1.0744	0.7236	0.6148	0.564	1.0356	1.0117	0.9742	0.5673	0.4196	0.2385	0.981	0.9775	0.919	0.3453	0.2523	0.2353	0.955	1.232	0.9481	0.3108	0.2308	0.7114	1.0413	1.047	1.1222	0.7466	0.5854	0.7764	0.9104	0.9987	0.8272	0.7871	0.7027	0.2251
1070	0.2318	0.3832	0.4301	0.3102	0.3318	0.2531	0.3212	0.9879	1.0929	1.0023	0.3911	0.3202	0.7426	1.0646	1.4786	1.0864	0.7243	0.6154	0.5678	1.035	1.0132	0.9766	0.5702	0.4218	0.2384	0.9822	0.9785	0.9226	0.345	0.2521	0.2355	0.9545	1.2311	0.9473	0.3103	0.2311	0.7106	1.0421	1.0499	1.1224	0.7505	0.5878	0.7791	0.917	1.0027	0.829	0.7897	0.7056	0.2283
1080	0.2333	0.3836	0.4299	0.3097	0.3318	0.2522	0.3218	0.9906	1.0978	1.0019	0.3914	0.32	0.7455	1.0652	1.4836	1.0842	0.7253	0.6153	0.5716	1.0373	1.0111	0.9802	0.5736	0.4237	0.2388	0.9853	0.9794	0.9335	0.3461	0.2517	0.2357	0.9555	1.2333	0.9203	0.3116	0.2307	0.7129	1.0449	1.05	1.1225	0.7524	0.5888	0.7862	0.9236	1.0069	0.8401	0.7934	0.7081	0.2329
1090	0.2312	0.3834	0.4296	0.3097	0.3314	0.252	0.3201	0.9922	1.102	1.0023	0.3916	0.3198	0.7466	1.063	1.4866	1.086	0.7262	0.6159	0.5754	1.0371	1.0129	0.9841	0.5762	0.4258	0.2388	0.982	0.9797	0.9225	0.3461	0.2517	0.2357	0.9573	1.2318	0.9247	0.3118	0.2307	0.7127	1.047	1.0523	1.1225	0.7558	0.59	0.787	0.9286	1.0104	0.8331	0.7991	0.7111	0.229
1100	0.2309	0.3834	0.4284	0.3077	0.3308	0.2513	0.3198	0.9954	1.1033	1.0016	0.3911	0.3198	0.7474	1.0611	1.487	1.0863	0.7273	0.6157	0.5796	1.0389	1.0129	0.986	0.579	0.4274	0.237	0.9839	0.9791	0.9233	0.3449	0.2515	0.2365	0.9572	1.2329	0.9154	0.312	0.2305	0.7135	1.047	1.0537	1.1242	0.7583	0.5911	0.7917	0.9346	1.0127	0.8363	0.8003	0.7134	0.2243
1110	0.2328	0.3821	0.4277	0.3077	0.3309	0.2508	0.3201	0.9967	1.1046	1.0018	0.3903	0.3194	0.7505	1.06	1.4941	1.0882	0.7275	0.6166	0.5842	1.0392	1.0136	0.9855	0.5815	0.4298	0.2377	0.9842	0.9799	0.9212	0.3445	0.2516	0.2372	0.9569	1.2328	0.9475	0.3114	0.2306	0.7166	1.0495	1.056	1.1281	0.7617	0.5924	0.7973	0.9399	1.0139	0.8383	0.8017	0.717	0.2322
1120	0.231	0.3833	0.4274	0.3066	0.3311	0.2506	0.319	0.9997	1.1102	1.0016	0.39	0.3193	0.7513	1.0613	1.5012	1.0867	0.7293	0.6175	0.5879	1.0398	1.0207	0.9865	0.5842	0.4313	0.2372	0.9854	0.983	0.9212	0.3443	0.2514	0.2379	0.9587	1.2284	0.938	0.3113	0.2304	0.7166	1.0523	1.0566	1.13	0.7658	0.5942	0.7999	0.9457	1.0124	0.8412	0.8038	0.7201	0.2311
1130	0.2303	0.384	0.4281	0.306	0.3308	0.2511	0.3182	1.0019	1.1121	1.0024	0.3896	0.3196	0.7525	1.0535	1.4972	1.0859	0.7306	0.6187	0.5914	1.0402	1.0152	0.9901	0.5877	0.4338	0.2369	0.9863	0.9811	0.9237	0.3446	0.2518	0.2384	0.9589	1.2351	0.9468	0.3118	0.2307	0.7175	1.0533	1.0583	1.1325	0.7668	0.5962	0.8035	0.9523	1.0138	0.8449	0.8112	0.7231	0.2298
1140	0.2293	0.3819	0.4279	0.3072	0.3308	0.2502	0.3174	1.0034	1.1158	1.0041	0.3906	0.3198	0.7542	1.0458	1.5024	1.0922	0.7327	0.6187	0.595	1.0407	1.0178	0.9914	0.5917	0.4359	0.2369	0.9867	0.9818	0.9223	0.3442	0.2516	0.2394	0.9601	1.2337	0.9509	0.311	0.2306	0.7194	1.0549	1.0605	1.1339	0.7708	0.5975	0.8052	0.9582	1.009	0.8477	0.8207	0.7258	0.2273
1150	0.2293	0.3832	0.4258	0.3079	0.3314	0.2494	0.3168	1.0066	1.1155	1.0061	0.3903	0.3196	0.757	1.0428	1.504	1.099	0.7336	0.6191	0.5993	1.0409	1.0152	0.9943	0.5942	0.4378	0.238	0.9931	0.9788	0.9215	0.3443	0.2516	0.2403	0.9594	1.2327	0.9899	0.3115	0.2305	0.7206	1.0564	1.0633	1.1359	0.7739	0.5985	0.8082	0.9618	1.0008	0.8517	0.8014	0.7286	0.2348
1160	0.2306	0.3828	0.4245	0.3061	0.3306	0.2496	0.3164	1.008	1.1234	1.006	0.3895	0.3195	0.7588	1.0396	1.5166	1.0896	0.7343	0.6203	0.6028	1.0402	1.0244	0.9947	0.5976	0.4401	0.2381	0.9873	0.9838	0.921	0.3442	0.2513	0.24	0.9615	1.2317	0.951	0.3121	0.2306	0.7212	1.0584	1.0629	1.1379	0.7761	0.6007	0.8104	0.9682	0.9924	0.8584	0.8084	0.7318	0.2298
1170	0.2306	0.3815	0.4254	0.3075	0.3311	0.2488	0.316	1.0109	1.1273	1.0084	0.3894	0.3191	0.7603	1.0362	1.5145	1.0963	0.7361	0.6206	0.607	1.0426	1.0181	0.9977	0.6012	0.4423	0.2375	0.9901	0.9828	0.9227	0.3447	0.2513	0.2385	0.9617	1.2328	0.9443	0.313	0.2305	0.7224	1.0602	1.0663	1.1379	0.7799	0.6018	0.8142	0.9732	0.963	0.864	0.8164	0.7345	0.2295
1180	0.2288	0.3812	0.4267	0.3071	0.3308	0.2484	0.3147	1.0116	1.1267	1.0095	0.3888	0.3189	0.7607	1.0329	1.5261	1.0981	0.736	0.621	0.6105	1.0414	1.0241	1.0041	0.6042	0.4441	0.2363	0.9874	0.987	0.9239	0.3437	0.2512	0.2377	0.9608	1.232	0.9396	0.3128	0.2303	0.7221	1.0614	1.0668	1.1404	0.7822	0.6031	0.8161	0.9785	0.9329	0.8637	0.7963	0.7371	0.2263
1190	0.2273	0.382	0.4281	0.3057	0.3306	0.2483	0.3136	1.0135	1.1258	1.0111	0.389	0.3193	0.7615	1.0315	1.5183	1.0922	0.7378	0.6219	0.6149	1.0426	1.0193	1.001	0.6077	0.4462	0.2355	0.9888	0.9826	0.9226	0.3435	0.2511	0.2371	0.9621	1.2355	0.9321	0.3126	0.2305	0.7217	1.0619	1.0693	1.1444	0.7851	0.605	0.8173	0.9832	0.917	0.8619	0.8026	0.7396	0.2255
1200	0.2298	0.3798	0.4321	0.3122	0.3314	0.2478	0.3143	1.0159	1.1304	1.0156	0.3885	0.3189	0.7659	1.0298	1.5264	1.1033	0.7393	0.6227	0.6194	1.0427	1.0208	1.0034	0.6109	0.4484	0.2367	0.9884	0.9837	0.9237	0.3432	0.2509	0.2373	0.9602	1.2369	0.972	0.3127	0.2304	0.7245	1.0626	1.0706	1.1448	0.7892	0.6066	0.8228	0.9891	0.9228	0.8676	0.8086	0.7428	0.2259
1210	0.229	0.3822	0.4322	0.3075	0.3303	0.2469	0.3134	1.0192	1.1325	1.0186	0.3878	0.3188	0.7661	1.031	1.5284	1.1059	0.7392	0.6225	0.6232	1.0431	1.0198	1.0047	0.6143	0.4503	0.2366	0.9896	0.983	0.9259	0.3425	0.2507	0.2373	0.9604	1.2369	1.0143	0.3125	0.2302	0.7249	1.0659	1.0721	1.1474	0.792	0.6069	0.8249	0.9926	0.9208	0.8759	0.8119	0.745	0.2246
1220	0.2282	0.3821	0.4317	0.3073	0.3305	0.2469	0.3125	1.0211	1.1346	1.0196	0.3868	0.3192	0.7676	1.0298	1.5324	1.1043	0.74	0.6239	0.6276	1.044	1.0202	1.0063	0.6171	0.4527	0.2362	0.9904	0.9832	0.9259	0.3427	0.2508	0.2371	0.9615	1.2369	0.9492	0.3125	0.2304	0.7253	1.0656	1.0735	1.1479	0.7947	0.6092	0.8267	0.9971	0.9174	0.8712	0.816	0.7478	0.2255
1230	0.2284	0.3824	0.4311	0.3105	0.3306	0.2474	0.3124	1.0222	1.1352	1.0222	0.3863	0.3192	0.7697	1.0287	1.534	1.1043	0.7404	0.625	0.6332	1.0426	1.0213	1.0062	0.621	0.4546	0.2361	0.9878	0.9855	0.9252	0.3422	0.2508	0.2376	0.9611	1.2377	0.9338	0.3122	0.2303	0.7271	1.0675	1.0751	1.1508	0.7976	0.6103	0.8315	1.0016	0.9121	0.875	0.8192	0.7505	0.2274
1240	0.2292	0.3821	0.431	0.3074	0.33	0.2466	0.3121	1.0252	1.1326	1.0265	0.3861	0.3189	0.7717	1.0274	1.5404	1.1125	0.7422	0.6253	0.6365	1.0443	1.0221	1.0107	0.6254	0.4564	0.2362	0.9937	0.9841	0.9262	0.3422	0.2507	0.2376	0.9642	1.2405	0.9974	0.3127	0.2302	0.7273	1.0692	1.0754	1.1537	0.8006	0.6115	0.8329	1.0071	0.9081	0.8785	0.8227	0.7536	0.228
1250	0.228	0.3828	0.4307	0.307	0.3306	0.2465	0.3112	1.0279	1.1302	1.0298	0.3858	0.3191	0.7723	1.0256	1.5425	1.1088	0.7436	0.6267	0.6403	1.043	1.0234	1.0078	0.6281	0.4588	0.2354	0.9901	0.9832	0.9278	0.3428	0.2509	0.2375	0.9637	1.2395	0.9595	0.3134	0.2304	0.7281	1.0693	1.0771	1.1555	0.8032	0.613	0.8353	1.0118	0.9048	0.8856	0.8258	0.7563	0.2265
1260	0.2283	0.3812	0.4327	0.3075	0.3298	0.2461	0.3105	1.0282	1.1319	1.0348	0.3858	0.3184	0.7746	1.0236	1.546	1.1118	0.7443	0.6274	0.6447	1.0429	1.0227	1.0096	0.6329	0.4611	0.2359	0.9882	0.985	0.9269	0.3428	0.2508	0.2374	0.9628	1.2396	1.013	0.3135	0.2303	0.7288	1.0717	1.0777	1.1583	0.8076	0.615	0.8374	1.0133	0.905	0.8839	0.8301	0.7592	0.2263
1270	0.2288	0.3844	0.4312	0.3069	0.3297	0.2458	0.3104	1.0323	1.1342	1.0375	0.3848	0.318	0.7764	1.0243	1.5449	1.1125	0.7447	0.6279	0.6501	1.0437	1.0212	1.011	0.6356	0.4629	0.2363	0.9893	0.9841	0.9299	0.3417	0.2504	0.2379	0.9641	1.2432	0.9391	0.3134	0.2301	0.7306	1.0728	1.0798	1.1597	0.8099	0.6159	0.8413	1.0179	0.9012	0.8883	0.8329	0.7615	0.2273
1280	0.229	0.3794	0.4326	0.3074	0.3297	0.2457	0.3102	1.0328	1.1373	1.0422	0.3849	0.318	0.7783	1.0216	1.5539	1.1167	0.7462	0.6291	0.6547	1.0446	1.0221	1.0115	0.64	0.4652	0.2364	0.9883	0.9852	0.9302	0.3421	0.2507	0.2382	0.9646	1.2429	0.9778	0.3144	0.2305	0.7308	1.0745	1.0809	1.1615	0.8129	0.6178	0.8434	1.023	0.9051	0.891	0.8398	0.7644	0.2261
1290	0.2282	0.3809	0.4336	0.3073	0.3304	0.2449	0.3094	1.0358	1.1414	1.0455	0.3843	0.3174	0.7799	1.0243	1.556	1.1171	0.7474	0.6293	0.6586	1.0442	1.023	1.0118	0.6432	0.467	0.2368	0.9916	0.9866	0.9299	0.3416	0.2504	0.2384	0.9671	1.2435	0.94	0.3135	0.2302	0.7332	1.0749	1.0815	1.1636	0.8169	0.6188	0.8475	1.0283	0.9077	0.9004	0.8406	0.7665	0.2268
1300	0.2277	0.3817	0.4354	0.3069	0.3301	0.2463	0.3086	1.0383	1.1461	1.0491	0.3845	0.3179	0.7808	1.0198	1.561	1.1172	0.7487	0.6316	0.6628	1.0447	1.0228	1.0133	0.6474	0.4692	0.2363	0.9919	0.9874	0.9317	0.3423	0.2508	0.2386	0.9655	1.245	0.9455	0.314	0.2305	0.7328	1.0752	1.0834	1.1665	0.8198	0.6205	0.8484	1.0302	0.9131	0.8977	0.8451	0.7698	0.226
1310	0.2289	0.3837	0.4356	0.3067	0.3302	0.2463	0.309	1.0412	1.1496	1.052	0.384	0.3178	0.7834	1.0187	1.565	1.1173	0.751	0.6328	0.6675	1.0454	1.0247	1.0212	0.651	0.4719	0.2367	0.9932	0.9894	0.9341	0.3426	0.2506	0.2388	0.9686	1.2482	1.0129	0.3136	0.2303	0.7351	1.0761	1.0847	1.1694	0.8236	0.6223	0.8516	1.0323	0.9195	0.9032	0.8504	0.7724	0.2267
1320	0.2278	0.3797	0.4338	0.3065	0.3302	0.2466	0.3079	1.0419	1.1515	1.0556	0.3843	0.3181	0.784	1.0157	1.5668	1.1209	0.751	0.6342	0.672	1.0425	1.0248	1.0159	0.6553	0.4741	0.2366	0.9914	0.9887	0.9462	0.3417	0.2508	0.239	0.9641	1.2472	1.0062	0.3139	0.2305	0.7356	1.0754	1.087	1.1733	0.8267	0.6241	0.8533	1.0342	0.924	0.9068	0.8493	0.7753	0.2255
1330	0.2274	0.3832	0.4347	0.307	0.3304	0.2456	0.3073	1.0438	1.1548	1.0582	0.3838	0.3175	0.7856	1.0173	1.5801	1.1171	0.7529	0.6342	0.6756	1.0427	1.0309	1.0166	0.6588	0.4758	0.2364	0.991	0.9925	0.9356	0.341	0.2504	0.2391	0.9664	1.2481	0.988	0.3129	0.2302	0.7369	1.0783	1.0856	1.1734	0.8296	0.6256	0.8562	1.0358	0.9398	0.9096	0.8505	0.7775	0.225
1340	0.2287	0.379	0.4358	0.3062	0.33	0.2456	0.3083	1.0439	1.1578	1.061	0.3853	0.3173	0.7887	1.0164	1.5749	1.1183	0.7539	0.6354	0.6804	1.0428	1.0283	1.0143	0.6634	0.4781	0.2368	0.9891	0.9906	0.9353	0.3413	0.2503	0.2393	0.9655	1.2503	0.9505	0.3145	0.2303	0.738	1.0782	1.0899	1.174	0.8353	0.6276	0.858	1.0368	0.9385	0.9154	0.8534	0.7797	0.2274
1350	0.2272	0.3788	0.4386	0.305	0.3311	0.2446	0.3062	1.0473	1.1617	1.0637	0.3841	0.3171	0.7886	1.0133	1.5805	1.1237	0.756	0.6356	0.6843	1.0434	1.0301	1.015	0.6673	0.48	0.2367	0.9909	0.9922	0.9567	0.3415	0.2501	0.2394	0.9651	1.2528	0.9803	0.3137	0.23	0.739	1.0795	1.0903	1.1809	0.8376	0.6288	0.8609	1.0407	0.9501	0.9187	0.8566	0.7818	0.2264
1360	0.2253	0.3795	0.4376	0.3049	0.3297	0.2436	0.3049	1.0494	1.1647	1.0653	0.3822	0.3166	0.7875	1.0099	1.5835	1.1211	0.7559	0.6358	0.6875	1.0431	1.0301	1.017	0.6705	0.4818	0.2354	0.9903	0.9931	0.9391	0.3412	0.25	0.2393	0.9648	1.2543	0.9854	0.3143	0.2299	0.7392	1.0796	1.093	1.1842	0.838	0.63	0.8616	1.0391	0.9571	0.922	0.8571	0.7839	0.2237
1370	0.2275	0.3833	0.4382	0.3052	0.3298	0.2448	0.3056	1.0544	1.1675	1.0695	0.3823	0.3169	0.7908	1.0124	1.5847	1.1198	0.7568	0.638	0.6934	1.0452	1.0306	1.0182	0.6742	0.4842	0.2365	0.9929	0.9941	0.9413	0.3406	0.2503	0.2399	0.9694	1.2555	1.02	0.314	0.23	0.7426	1.0815	1.0934	1.1846	0.8422	0.6325	0.864	1.0427	0.9605	0.9263	0.8603	0.7865	0.226
1380	0.226	0.3806	0.4443	0.307	0.3296	0.2451	0.3044	1.0527	1.1698	1.0746	0.3815	0.3174	0.7911	1.008	1.5868	1.1302	0.758	0.6398	0.6977	1.0421	1.0305	1.019	0.6781	0.4866	0.2362	0.9904	0.993	0.9442	0.3406	0.2519	0.24	0.9682	1.2567	1.0148	0.3141	0.2302	0.741	1.0823	1.0966	1.1887	0.8463	0.6346	0.8659	1.0414	0.9696	0.9324	0.8629	0.789	0.2252
1390	0.2266	0.3826	0.4445	0.307	0.3293	0.2439	0.3042	1.0562	1.1701	1.0782	0.3812	0.3166	0.7928	1.0098	1.5916	1.1286	0.7594	0.6395	0.7023	1.0435	1.0323	1.0194	0.6815	0.4887	0.2361	0.9913	0.9939	0.9518	0.342	0.2498	0.2401	0.9704	1.2584	0.9905	0.3145	0.2299	0.7423	1.084	1.0977	1.1885	0.8494	0.6355	0.867	1.0407	0.9776	0.9439	0.8648	0.7917	0.2252
1400	0.2264	0.3798	0.446	0.3058	0.3302	0.2427	0.304	1.0562	1.1745	1.0785	0.381	0.3161	0.7943	1.0098	1.5934	1.1255	0.7607	0.6398	0.7076	1.0426	1.034	1.0179	0.6855	0.4906	0.2367	0.9916	0.9952	0.9455	0.34	0.2495	0.2406	0.9697	1.262	0.9939	0.3143	0.2296	0.7455	1.0866	1.0992	1.1904	0.8532	0.6369	0.872	1.0362	0.9877	0.941	0.8684	0.7942	0.2266
1410	0.2267	0.3833	0.4453	0.3059	0.3295	0.2443	0.3038	1.06	1.1752	1.0801	0.3808	0.3168	0.7957	1.0069	1.5951	1.1279	0.7623	0.6424	0.7115	1.0434	1.0333	1.0192	0.6889	0.4935	0.2362	0.9916	0.9952	0.9474	0.341	0.2499	0.2407	0.9705	1.2624	0.9938	0.3145	0.2301	0.7472	1.0879	1.1004	1.1933	0.8561	0.639	0.873	1.0359	0.9924	0.9549	0.8712	0.7971	0.2256
1420	0.2269	0.3805	0.4452	0.3063	0.3304	0.2435	0.3037	1.0616	1.1784	1.0822	0.3804	0.3161	0.7974	1.0049	1.5992	1.1274	0.7638	0.6425	0.7156	1.0438	1.0334	1.0192	0.6927	0.4955	0.2364	0.9909	0.9956	0.9494	0.3393	0.2497	0.2408	0.9691	1.263	0.994	0.3136	0.2299	0.7482	1.0848	1.099	1.1971	0.8581	0.6408	0.8734	1.0332	1.0008	0.9542	0.8738	0.7991	0.229
1430	0.2258	0.3808	0.4438	0.3068	0.3295	0.2441	0.3024	1.0643	1.1814	1.0837	0.38	0.3157	0.7978	1.0037	1.6011	1.1302	0.7645	0.6446	0.7207	1.0411	1.0325	1.0199	0.697	0.4978	0.2363	0.9931	0.9962	0.9512	0.339	0.2496	0.2409	0.9713	1.2646	0.9952	0.3138	0.2301	0.7476	1.0873	1.1002	1.1991	0.864	0.6427	0.8752	1.0317	1.0085	0.9621	0.8768	0.8028	0.2223
1440	0.2274	0.3819	0.4425	0.3086	0.3284	0.2437	0.303	1.0659	1.184	1.0869	0.3802	0.3152	0.8009	1.0026	1.6035	1.1349	0.7646	0.6447	0.7248	1.0431	1.0305	1.0245	0.701	0.5001	0.2377	0.9927	1.0001	0.9527	0.3391	0.2496	0.2415	0.9775	1.2674	1.001	0.3145	0.23	0.7489	1.0874	1.102	1.201	0.8646	0.6435	0.8796	1.0293	1.0157	0.9634	0.8759	0.8041	0.2262
[truncated: 527 more columns]
